# Supplementary material for: Hexaaqua­zinc(II) dipicrate
Source: Acta Crystallogr Sect E Struct Rep Online. 2008 Mar 29;64(Pt 4):m581. doi: 10.1107/S1600536808006624 (PMC2961002; doi:10.1107/S1600536808006624)
Supplement: Supplementary file 1 [file e-64-0m581-sup1.cif]

##############################################################################
###                                                                        ###
###        Electronic paper (Acta Crystallographica Section E)             ###
###                                                                        ###
##############################################################################
#                                                                            #
# This CIF contains the data in a paper accepted for publication in Acta     #
# Crystallographica Section E. It conforms to the requirements of Notes      #
# for Authors for Section E, and has been peer reviewed under the auspices   #
# of the IUCr Commission on Journals.                                        #
#                                                                            #
# Full details of the Crystallographic Information File format               #
# are given in the paper "The Crystallographic Information File (CIF):       #
# a New Standard Archive File for Crystallography" by S. R. Hall, F. H.      #
# Allen and I. D. Brown [Acta Cryst. (1991), A47, 655-685].                  #
#                                                                            #
# The current version of the core CIF dictionary is obtainable from          #
# ftp://ftp.iucr.org/pub/cif_core.dic. The current version number is 2.4.    #
#                                                                            #
# Software is freely available for graphical display of the structure(s) in  #
# this CIF.  For information consult the CIF home page http://www.iucr.org/  #
# cif/home.html                                                              #
#                                                                            #
# This file may be used for bona fide research purposes within the           #
# scientific community so long as proper attribution is given to the journal # 
# article from which it was obtained.                                        #
#                                                                            #
##############################################################################
                                             
data_global
_audit_creation_method     'SHELXL97'
_journal_date_recd_electronic     2008-02-09
_journal_date_accepted     2008-03-10
_journal_name_full     'Acta Crystallographica, Section E'
_journal_year     2008
_journal_volume     64
_journal_issue      4
_journal_page_first     m581
_journal_page_last     m581
_journal_paper_category     QM
_journal_coeditor_code     CI2563
_publ_contact_author_name     'P.L. Nilantha Lakshman'
_publ_contact_author_address
;
Department of  Food science and Technology
Faculty of Agriculture
University of Ruhuna
Mapalana
Kamburupitiya (81100)
Sri Lanka.
;
_publ_contact_author_email     nilanthalakshman@yahoo.co.uk
_publ_contact_author_fax     '+94-41-2292384'
_publ_contact_author_phone     '+94-41-2292200'
_publ_section_title
;
Hexaaquazinc(II) dipicrate
;
loop_
    _publ_author_name
    _publ_author_footnote
    _publ_author_address
    'S. Natarajan' .
;
Department of Physics
Madurai Kamaraj University
Madurai 625 021
India
;
    'K. V. Vijitha' .
;
Department of Physics
Madurai Kamaraj University
Madurai 625 021
India
;
    'S. A. Martin Britto Dhas' .
;
Department of Physics
Madurai Kamaraj University
Madurai 625 021
India
;
    'J. Suresh' .
;
Department of Physics
The Madura College
Madurai 625 011
India
;
    'P. L. Nilantha Lakshman' .
;
Department of Food Science and Technology
Faculty of Agriculture
University of Ruhuna
Mapalana
Kamburupitiya 81100
Sri Lanka
;
data_I
_audit_creation_method     SHELXL-97
_chemical_name_systematic
;
Hexaaquazinc(II) dipicrate
;
_chemical_name_common     ?
_chemical_formula_moiety     'H12 O6 Zn1 2+, 2(C6 H2 N3 O7 -)'
_chemical_formula_sum     'C12 H16 N6 O20 Zn'
_chemical_formula_iupac     '[Zn (H2 O)6] (C6 H2 N3 O7)2'
_chemical_formula_weight     629.68
_chemical_melting_point     ?
_symmetry_cell_setting     Triclinic
_symmetry_space_group_name_H-M     'P -1'
_symmetry_space_group_name_Hall     '-P 1'
loop_
    _symmetry_equiv_pos_as_xyz
    'x, y, z'
    '-x, -y, -z'
_cell_length_a     7.8571(4)
_cell_length_b     8.3311(6)
_cell_length_c     8.9897(7)
_cell_angle_alpha     89.8350(11)
_cell_angle_beta     83.0970(10)
_cell_angle_gamma     72.8370(9)
_cell_volume     557.84(7)
_cell_formula_units_Z     1
_cell_measurement_reflns_used     25
_cell_measurement_theta_min     2
_cell_measurement_theta_max     25
_cell_measurement_temperature     293(2)
_exptl_crystal_description     Needle
_exptl_crystal_colour     colourless
_exptl_crystal_size_max     0.13
_exptl_crystal_size_mid     0.11
_exptl_crystal_size_min     0.10
_exptl_crystal_density_diffrn     1.874
_exptl_crystal_density_meas     ?
_exptl_crystal_density_method     'not measured'
_exptl_crystal_F_000     320
_exptl_absorpt_coefficient_mu     1.215
_exptl_absorpt_correction_type     'psi-scan'
_exptl_absorpt_process_details     '(North <i>et al.</i>,  1968)'
_exptl_absorpt_correction_T_min     0.854
_exptl_absorpt_correction_T_max     0.886
_exptl_special_details
;
;
_diffrn_ambient_temperature     293(2)
_diffrn_radiation_type     MoK\a
_diffrn_radiation_wavelength     0.71073
_diffrn_radiation_source     'fine-focus sealed tube'
_diffrn_radiation_monochromator     graphite
_diffrn_measurement_device_type     'Nonius MACH-3'
_diffrn_measurement_method     \w-2\q
_diffrn_detector_area_resol_mean     ?
_diffrn_reflns_number     2441
_diffrn_reflns_av_R_equivalents     0.0060
_diffrn_reflns_av_sigmaI/netI     0.0093
_diffrn_reflns_theta_min     2.28
_diffrn_reflns_theta_max     24.96
_diffrn_reflns_theta_full     25
_diffrn_measured_fraction_theta_max     1.000
_diffrn_measured_fraction_theta_full     1.000
_diffrn_reflns_limit_h_min     -1
_diffrn_reflns_limit_h_max     9
_diffrn_reflns_limit_k_min     -9
_diffrn_reflns_limit_k_max     9
_diffrn_reflns_limit_l_min     -10
_diffrn_reflns_limit_l_max     10
_diffrn_standards_number     2
_diffrn_standards_interval_count     ?
_diffrn_standards_interval_time     60
_diffrn_standards_decay_%     0
_refine_special_details
;
 Refinement of F^2^ against ALL reflections.  The weighted R-factor wR and
 goodness of fit S are based on F^2^, conventional R-factors R are based
 on F, with F set to zero for negative F^2^. The threshold expression of
 F^2^ > 2sigma(F^2^) is used only for calculating R-factors(gt) etc. and is
 not relevant to the choice of reflections for refinement.  R-factors based
 on F^2^ are statistically about twice as large as those based on F, and R-
 factors based on ALL data will be even larger.
;
_reflns_number_total     1971
_reflns_number_gt     1908
_reflns_threshold_expression     I>2\s(I)
_refine_ls_structure_factor_coef     Fsqd
_refine_ls_matrix_type     full
_refine_ls_R_factor_all     0.0318
_refine_ls_R_factor_gt     0.0308
_refine_ls_wR_factor_gt     0.0858
_refine_ls_wR_factor_ref     0.0868
_refine_ls_goodness_of_fit_ref     1.136
_refine_ls_restrained_S_all     1.137
_refine_ls_number_reflns     1971
_refine_ls_number_parameters     196
_refine_ls_number_restraints     4
_refine_ls_hydrogen_treatment     mixed
_refine_ls_weighting_scheme     calc
_refine_ls_weighting_details
         'calc w=1/[\s^2^(Fo^2^)+(0.0559P)^2^+0.2704P] where P=(Fo^2^+2Fc^2^)/3'
_atom_sites_solution_hydrogens     geom
_atom_sites_solution_primary     direct
_atom_sites_solution_secondary     difmap
_refine_ls_shift/su_max     0.001
_refine_ls_shift/su_mean     0.000
_refine_diff_density_max     0.425
_refine_diff_density_min     -0.710
_refine_ls_extinction_method     none
_refine_ls_extinction_coef     ?
loop_
    _atom_type_symbol
    _atom_type_description
    _atom_type_scat_dispersion_real
    _atom_type_scat_dispersion_imag
    _atom_type_scat_source
    'C' 'C' 0.0033 0.0016
                         'International Tables Vol C Tables 4.2.6.8 and 6.1.1.4'
    'H' 'H' 0.0000 0.0000
                         'International Tables Vol C Tables 4.2.6.8 and 6.1.1.4'
    'N' 'N' 0.0061 0.0033
                         'International Tables Vol C Tables 4.2.6.8 and 6.1.1.4'
    'O' 'O' 0.0106 0.0060
                         'International Tables Vol C Tables 4.2.6.8 and 6.1.1.4'
    'Zn' 'Zn' 0.2839 1.4301
                         'International Tables Vol C Tables 4.2.6.8 and 6.1.1.4'
_computing_data_collection     'CAD-4 EXPRESS (Enraf--Nonius, 1994)'
_computing_cell_refinement     'CAD-4 EXPRESS (Enraf--Nonius, 1994)'
_computing_data_reduction     'XCAD4 (Harms & Wocadlo, 1996)'
_computing_structure_solution     'SHELXS97 (Sheldrick, 2008)'
_computing_structure_refinement     'SHELXL97 (Sheldrick, 2008)'
_computing_molecular_graphics     'PLATON (Spek, 2003)'
_computing_publication_material     'SHELXL97 (Sheldrick, 2008)'
loop_
    _atom_site_type_symbol
    _atom_site_label
    _atom_site_fract_x
    _atom_site_fract_y
    _atom_site_fract_z
    _atom_site_U_iso_or_equiv
    _atom_site_adp_type
    _atom_site_calc_flag
    _atom_site_refinement_flags
    _atom_site_occupancy
    _atom_site_disorder_assembly
    _atom_site_disorder_group
    Zn Zn1 0.0000 0.5000 0.5000 0.02629(14) Uani d S 1 . .
    O O1W 0.2724(2) 0.4246(2) 0.4648(2) 0.0388(4) Uani d . 1 . .
    H H1WA 0.325(5) 0.498(5) 0.458(4) 0.058 Uiso d . 1 . .
    H H1WB 0.328(5) 0.351(5) 0.513(4) 0.058 Uiso d . 1 . .
    O O2W -0.0055(3) 0.5054(2) 0.73549(19) 0.0421(4) Uani d D 1 . .
    H H2WB 0.085(3) 0.504(5) 0.774(4) 0.063 Uiso d D 1 . .
    H H2WA -0.055(5) 0.439(4) 0.775(4) 0.063 Uiso d D 1 . .
    O O3W -0.0111(2) 0.7546(2) 0.4830(2) 0.0404(4) Uani d D 1 . .
    H H3WA 0.014(5) 0.812(4) 0.549(3) 0.061 Uiso d D 1 . .
    H H3WB -0.104(3) 0.817(4) 0.455(4) 0.061 Uiso d D 1 . .
    O O1 0.6551(2) -0.1387(2) 0.37983(19) 0.0378(4) Uani d . 1 . .
    O O2 0.8538(3) 0.0707(2) 0.3227(3) 0.0595(6) Uani d . 1 . .
    O O3 0.7109(3) 0.3187(3) 0.2651(3) 0.0595(6) Uani d . 1 . .
    O O4 0.2551(3) 0.3894(2) -0.0507(2) 0.0517(5) Uani d . 1 . .
    O O5 0.0834(3) 0.2284(3) -0.0310(2) 0.0547(5) Uani d . 1 . .
    O O6 0.4083(3) -0.3049(3) 0.3983(2) 0.0514(5) Uani d . 1 . .
    O O7 0.2971(3) -0.3042(3) 0.1909(2) 0.0571(5) Uani d . 1 . .
    N N1 0.7226(3) 0.1697(2) 0.2785(2) 0.0353(4) Uani d . 1 . .
    N N2 0.2129(3) 0.2680(3) 0.0013(2) 0.0380(5) Uani d . 1 . .
    N N3 0.3679(3) -0.2413(3) 0.2789(2) 0.0350(4) Uani d . 1 . .
    C C1 0.5553(3) -0.0462(3) 0.2971(2) 0.0265(4) Uani d . 1 . .
    C C2 0.5767(3) 0.1112(3) 0.2393(2) 0.0275(4) Uani d . 1 . .
    C C3 0.4649(3) 0.2134(3) 0.1486(2) 0.0303(5) Uani d . 1 . .
    H H3 0.4833 0.3143 0.1178 0.036 Uiso calc R 1 . .
    C C4 0.3249(3) 0.1648(3) 0.1037(2) 0.0302(5) Uani d . 1 . .
    C C5 0.2933(3) 0.0163(3) 0.1492(2) 0.0304(5) Uani d . 1 . .
    H H5 0.1993 -0.0154 0.1173 0.037 Uiso calc R 1 . .
    C C6 0.4035(3) -0.0836(3) 0.2424(2) 0.0278(4) Uani d . 1 . .
loop_
    _atom_site_aniso_label
    _atom_site_aniso_U_11
    _atom_site_aniso_U_22
    _atom_site_aniso_U_33
    _atom_site_aniso_U_12
    _atom_site_aniso_U_13
    _atom_site_aniso_U_23
    Zn1 0.0234(2) 0.0250(2) 0.0316(2) -0.00531(14) -0.01323(14) 0.00959(13)
    O1W 0.0258(8) 0.0363(9) 0.0567(11) -0.0088(7) -0.0161(7) 0.0218(8)
    O2W 0.0460(11) 0.0465(10) 0.0327(9) -0.0074(8) -0.0172(8) 0.0094(7)
    O3W 0.0395(10) 0.0272(9) 0.0598(11) -0.0089(7) -0.0290(8) 0.0117(8)
    O1 0.0341(9) 0.0369(9) 0.0472(10) -0.0110(7) -0.0233(7) 0.0217(7)
    O2 0.0513(12) 0.0418(11) 0.0980(16) -0.0184(9) -0.0471(11) 0.0189(10)
    O3 0.0736(14) 0.0418(11) 0.0806(15) -0.0325(10) -0.0394(12) 0.0258(10)
    O4 0.0565(12) 0.0461(11) 0.0510(11) -0.0064(9) -0.0245(9) 0.0264(9)
    O5 0.0469(11) 0.0612(12) 0.0593(12) -0.0097(10) -0.0363(10) 0.0197(10)
    O6 0.0471(11) 0.0599(12) 0.0616(12) -0.0293(9) -0.0297(9) 0.0399(10)
    O7 0.0721(14) 0.0606(13) 0.0585(12) -0.0428(11) -0.0275(11) 0.0166(10)
    N1 0.0406(11) 0.0325(10) 0.0379(10) -0.0134(9) -0.0182(9) 0.0084(8)
    N2 0.0372(11) 0.0385(11) 0.0298(10) 0.0053(9) -0.0136(8) 0.0075(8)
    N3 0.0278(10) 0.0398(11) 0.0412(11) -0.0128(8) -0.0119(8) 0.0136(9)
    C1 0.0245(10) 0.0266(10) 0.0260(10) -0.0023(8) -0.0079(8) 0.0063(8)
    C2 0.0292(11) 0.0272(10) 0.0267(10) -0.0065(9) -0.0105(8) 0.0047(8)
    C3 0.0359(12) 0.0257(10) 0.0262(10) -0.0028(9) -0.0083(9) 0.0058(8)
    C4 0.0292(11) 0.0316(11) 0.0244(10) 0.0022(9) -0.0107(8) 0.0065(8)
    C5 0.0232(10) 0.0387(12) 0.0270(10) -0.0034(9) -0.0087(8) 0.0046(9)
    C6 0.0257(10) 0.0300(11) 0.0272(10) -0.0062(8) -0.0069(8) 0.0083(8)
_geom_special_details
;
 All esds (except the esd in the dihedral angle between two l.s. planes)
 are estimated using the full covariance matrix.  The cell esds are taken
 into account individually in the estimation of esds in distances, angles
 and torsion angles; correlations between esds in cell parameters are only
 used when they are defined by crystal symmetry.  An approximate (isotropic)
 treatment of cell esds is used for estimating esds involving l.s. planes.
;
loop_
    _geom_bond_atom_site_label_1
    _geom_bond_atom_site_label_2
    _geom_bond_site_symmetry_2
    _geom_bond_distance
    _geom_bond_publ_flag
    Zn1 O1W 2_566 2.0297(16) ?
    Zn1 O1W . 2.0297(16) ?
    Zn1 O3W 2_566 2.1025(16) ?
    Zn1 O3W . 2.1025(16) ?
    Zn1 O2W 2_566 2.1126(17) ?
    Zn1 O2W . 2.1126(17) ?
    O1W H1WA . 0.83(4) ?
    O1W H1WB . 0.80(4) ?
    O2W H2WB . 0.822(18) ?
    O2W H2WA . 0.825(18) ?
    O3W H3WA . 0.837(18) ?
    O3W H3WB . 0.824(19) ?
    O1 C1 . 1.242(3) ?
    O2 N1 . 1.223(3) ?
    O3 N1 . 1.224(3) ?
    O4 N2 . 1.228(3) ?
    O5 N2 . 1.224(3) ?
    O6 N3 . 1.230(3) ?
    O7 N3 . 1.221(3) ?
    N1 C2 . 1.451(3) ?
    N2 C4 . 1.451(3) ?
    N3 C6 . 1.451(3) ?
    C1 C2 . 1.456(3) ?
    C1 C6 . 1.457(3) ?
    C2 C3 . 1.374(3) ?
    C3 C4 . 1.381(3) ?
    C3 H3 . 0.93 ?
    C4 C5 . 1.383(3) ?
    C5 C6 . 1.374(3) ?
    C5 H5 . 0.93 ?
loop_
    _geom_angle_atom_site_label_1
    _geom_angle_atom_site_label_2
    _geom_angle_atom_site_label_3
    _geom_angle_site_symmetry_1
    _geom_angle_site_symmetry_3
    _geom_angle
    _geom_angle_publ_flag
    O1W Zn1 O1W 2_566 . 180.0 ?
    O1W Zn1 O3W 2_566 2_566 92.05(7) ?
    O1W Zn1 O3W . 2_566 87.95(7) ?
    O1W Zn1 O3W 2_566 . 87.95(7) ?
    O1W Zn1 O3W . . 92.05(7) ?
    O3W Zn1 O3W 2_566 . 180.0 ?
    O1W Zn1 O2W 2_566 2_566 92.82(8) ?
    O1W Zn1 O2W . 2_566 87.18(8) ?
    O3W Zn1 O2W 2_566 2_566 93.38(8) ?
    O3W Zn1 O2W . 2_566 86.62(8) ?
    O1W Zn1 O2W 2_566 . 87.18(8) ?
    O1W Zn1 O2W . . 92.82(8) ?
    O3W Zn1 O2W 2_566 . 86.62(8) ?
    O3W Zn1 O2W . . 93.38(8) ?
    O2W Zn1 O2W 2_566 . 180.0 ?
    Zn1 O1W H1WA . . 118(2) ?
    Zn1 O1W H1WB . . 120(3) ?
    H1WA O1W H1WB . . 107(3) ?
    Zn1 O2W H2WB . . 121(3) ?
    Zn1 O2W H2WA . . 111(3) ?
    H2WB O2W H2WA . . 112(4) ?
    Zn1 O3W H3WA . . 125(3) ?
    Zn1 O3W H3WB . . 116(2) ?
    H3WA O3W H3WB . . 104(3) ?
    O2 N1 O3 . . 121.6(2) ?
    O2 N1 C2 . . 119.98(19) ?
    O3 N1 C2 . . 118.43(19) ?
    O5 N2 O4 . . 123.3(2) ?
    O5 N2 C4 . . 118.6(2) ?
    O4 N2 C4 . . 118.1(2) ?
    O7 N3 O6 . . 122.8(2) ?
    O7 N3 C6 . . 118.70(19) ?
    O6 N3 C6 . . 118.5(2) ?
    O1 C1 C2 . . 124.7(2) ?
    O1 C1 C6 . . 124.1(2) ?
    C2 C1 C6 . . 111.20(18) ?
    C3 C2 N1 . . 115.76(19) ?
    C3 C2 C1 . . 124.3(2) ?
    N1 C2 C1 . . 119.89(18) ?
    C2 C3 C4 . . 119.3(2) ?
    C2 C3 H3 . . 120.3 ?
    C4 C3 H3 . . 120.3 ?
    C3 C4 C5 . . 121.54(19) ?
    C3 C4 N2 . . 119.3(2) ?
    C5 C4 N2 . . 119.1(2) ?
    C6 C5 C4 . . 118.8(2) ?
    C6 C5 H5 . . 120.6 ?
    C4 C5 H5 . . 120.6 ?
    C5 C6 N3 . . 115.6(2) ?
    C5 C6 C1 . . 124.8(2) ?
    N3 C6 C1 . . 119.51(18) ?
loop_
    _geom_torsion_atom_site_label_1
    _geom_torsion_atom_site_label_2
    _geom_torsion_atom_site_label_3
    _geom_torsion_atom_site_label_4
    _geom_torsion_site_symmetry_1
    _geom_torsion_site_symmetry_2
    _geom_torsion_site_symmetry_3
    _geom_torsion_site_symmetry_4
    _geom_torsion
    _geom_torsion_publ_flag
    O2 N1 C2 C3 . . . . -160.3(2) ?
    O3 N1 C2 C3 . . . . 19.3(3) ?
    O2 N1 C2 C1 . . . . 20.3(3) ?
    O3 N1 C2 C1 . . . . -160.1(2) ?
    O1 C1 C2 C3 . . . . -179.5(2) ?
    C6 C1 C2 C3 . . . . 1.8(3) ?
    O1 C1 C2 N1 . . . . -0.2(3) ?
    C6 C1 C2 N1 . . . . -178.87(19) ?
    N1 C2 C3 C4 . . . . 178.65(19) ?
    C1 C2 C3 C4 . . . . -2.0(3) ?
    C2 C3 C4 C5 . . . . 0.7(3) ?
    C2 C3 C4 N2 . . . . -176.59(19) ?
    O5 N2 C4 C3 . . . . -176.0(2) ?
    O4 N2 C4 C3 . . . . 5.2(3) ?
    O5 N2 C4 C5 . . . . 6.7(3) ?
    O4 N2 C4 C5 . . . . -172.1(2) ?
    C3 C4 C5 C6 . . . . 0.6(3) ?
    N2 C4 C5 C6 . . . . 177.90(19) ?
    C4 C5 C6 N3 . . . . -176.93(19) ?
    C4 C5 C6 C1 . . . . -0.7(3) ?
    O7 N3 C6 C5 . . . . 26.2(3) ?
    O6 N3 C6 C5 . . . . -152.9(2) ?
    O7 N3 C6 C1 . . . . -150.2(2) ?
    O6 N3 C6 C1 . . . . 30.7(3) ?
    O1 C1 C6 C5 . . . . -179.1(2) ?
    C2 C1 C6 C5 . . . . -0.4(3) ?
    O1 C1 C6 N3 . . . . -3.0(3) ?
    C2 C1 C6 N3 . . . . 175.65(19) ?
loop_
    _geom_hbond_atom_site_label_D
    _geom_hbond_atom_site_label_H
    _geom_hbond_atom_site_label_A
    _geom_hbond_site_symmetry_A
    _geom_hbond_distance_DH
    _geom_hbond_distance_HA
    _geom_hbond_distance_DA
    _geom_hbond_angle_DHA
    O3W H3WB O1 1_465 0.82(2) 2.02(2) 2.781(2) 153(3)
    O3W H3WB O2 1_465 0.82(2) 2.38(3) 2.972(3) 130(3)
    O3W H3WA O2 2_666 0.84(2) 2.07(2) 2.880(3) 164(3)
    O2W H2WB O3 2_666 0.82(2) 2.48(3) 3.083(3) 131(3)
    O1W H1WA O6 1_565 0.83(4) 1.99(4) 2.799(3) 164(3)
    O1W H1WB O1 2_656 0.80(4) 1.99(4) 2.705(2) 149(3)
    O1W H1WB O6 2_656 0.80(4) 2.24(4) 2.839(2) 132(3)
    O2W H2WB O4 1_556 0.82(2) 2.22(3) 2.931(3) 144(3)
    O2W H2WA O5 1_556 0.82(2) 2.57(3) 3.097(3) 123(3)
    O2W H2WA O7 2_556 0.82(2) 2.46(2) 3.223(3) 154(3)
