# Supplementary material for: Hexaaqua­zinc(II) dipicrate
Source: Acta Crystallogr Sect E Struct Rep Online. 2008 Mar 29;64(Pt 4):m581. doi: 10.1107/S1600536808006624 (PMC2961002; doi:10.1107/S1600536808006624)
Supplement: Supplementary file 2 [file e-64-0m581-Isup2.hkl]

#
# h,k,l, Fc-squared, Fo-squared, sigma(Fo-squared) and status flag
#
data_I
_shelx_title ' piczncl in P -1'
_shelx_refln_list_code          4
_shelx_F_calc_maximum      131.65
_exptl_crystal_F_000       320.00
_reflns_d_resolution_high  0.8420
 
loop_
 _symmetry_equiv_pos_as_xyz
 'x, y, z'
 '-x, -y, -z'
 
_cell_length_a     7.8571
_cell_length_b     8.3311
_cell_length_c     8.9897
_cell_angle_alpha  89.835
_cell_angle_beta   83.097
_cell_angle_gamma  72.837
 
_shelx_F_squared_multiplier     1.000
 
loop_
 _refln_index_h
 _refln_index_k
 _refln_index_l
 _refln_F_squared_calc
 _refln_F_squared_meas
 _refln_F_squared_sigma
 _refln_observed_status
   1   0   0        9.23       12.41      0.23 o
   2   0   0        2.59        4.03      0.34 o
   3   0   0     5303.82     5235.91      9.06 o
   4   0   0     1169.92     1177.12      4.91 o
   5   0   0      216.18      215.59      2.49 o
   6   0   0       93.04       90.79      1.99 o
   7   0   0      541.64      531.78      4.82 o
   8   0   0       68.82       72.13      1.93 o
  -8   1   0      490.86      446.72      5.09 o
  -7   1   0        3.66        3.26      0.81 o
  -6   1   0       79.35       82.04      1.95 o
  -5   1   0       95.81       95.24      1.85 o
  -4   1   0     1314.89     1230.80      5.31 o
  -3   1   0     1492.85     1428.13      4.92 o
  -2   1   0      156.64      155.97      1.42 o
  -1   1   0     3937.23     3769.63     42.82 o
   0   1   0      109.19       97.49      0.49 o
   1   1   0     3251.60     3094.21      5.65 o
   2   1   0     2694.04     2535.48      4.95 o
   3   1   0     1295.50     1244.06      4.23 o
   4   1   0     2946.40     3017.50      7.72 o
   5   1   0      634.01      600.99      3.93 o
   6   1   0      203.66      198.45      2.68 o
   7   1   0      304.86      289.92      3.53 o
   8   1   0       18.09       16.25      0.99 o
   9   1   0       50.26       48.79      1.37 o
  -8   2   0        1.87        1.14      1.36 o
  -7   2   0      675.32      614.54      5.61 o
  -6   2   0      108.77       96.51      2.24 o
  -5   2   0       27.27       27.62      0.87 o
  -4   2   0      901.44      904.84      4.86 o
  -3   2   0      464.26      456.71      3.07 o
  -2   2   0       60.53       54.68      1.03 o
  -1   2   0      652.82      651.98      3.01 o
   0   2   0      207.17      221.20      1.64 o
   1   2   0     1956.90     1779.08      9.86 o
   2   2   0     2496.01     2401.45      5.22 o
   3   2   0       59.43       55.12      1.02 o
   4   2   0       49.40       33.81      0.93 o
   5   2   0      787.62      778.49      4.47 o
   6   2   0      168.58      180.96      2.53 o
   7   2   0       99.81       96.76      2.17 o
   8   2   0      269.87      263.16      3.69 o
   9   2   0       40.43       41.12      1.31 o
  -7   3   0       44.47       39.75      1.26 o
  -6   3   0      372.27      339.25      4.03 o
  -5   3   0      173.40      169.52      2.71 o
  -4   3   0        4.70        3.12      0.62 o
  -3   3   0     2258.34     2313.01      7.56 o
  -2   3   0     4226.44     4119.59      9.21 o
  -1   3   0      482.13      477.80      5.83 o
   0   3   0      716.12      725.12      4.47 o
   1   3   0     3173.79     3000.75     19.82 o
   2   3   0       69.68       72.89      1.11 o
   3   3   0       38.17       29.16      0.85 o
   4   3   0     1148.54     1125.02      4.90 o
   5   3   0      390.72      361.68      3.13 o
   6   3   0      305.89      291.01      3.17 o
   7   3   0        4.72        4.47      0.66 o
   8   3   0      161.76      168.60      3.01 o
   9   3   0      173.74      163.95      3.27 o
  -6   4   0      206.36      199.52      3.35 o
  -5   4   0      258.85      245.21      3.36 o
  -4   4   0      237.65      242.61      3.08 o
  -3   4   0      168.08      158.57      2.33 o
  -2   4   0     1950.88     1977.95      7.04 o
  -1   4   0      131.59      119.52      2.12 o
   0   4   0     1203.64     1144.04     13.87 o
   1   4   0     6571.85     6399.45     33.97 o
   2   4   0     1180.50     1057.55      4.43 o
   3   4   0      818.38      810.67      4.09 o
   4   4   0     1138.49     1079.31      5.09 o
   5   4   0      508.20      513.07      3.85 o
   6   4   0      120.58      117.40      2.16 o
   7   4   0       49.81       49.91      1.47 o
   8   4   0      264.62      268.20      3.77 o
   9   4   0       40.39       42.04      1.30 o
  -6   5   0      135.33      128.96      3.03 o
  -5   5   0       36.46       33.33      1.14 o
  -4   5   0       37.33       32.26      1.01 o
  -3   5   0      297.14      284.21      3.34 o
  -2   5   0      279.99      271.57      3.00 o
  -1   5   0      105.34       97.17      1.83 o
   0   5   0      636.51      606.73      2.75 o
   1   5   0      334.49      310.61      2.96 o
   2   5   0      885.22      883.69      4.55 o
   3   5   0      181.38      174.24      2.16 o
   4   5   0       27.92       30.48      0.93 o
   5   5   0     2371.95     2380.88      8.76 o
   6   5   0       17.02       17.09      0.81 o
   7   5   0      242.00      237.80      3.35 o
   8   5   0      107.71      112.31      2.63 o
   9   5   0       15.13       18.94      1.07 o
  -5   6   0       68.74       63.14      1.98 o
  -4   6   0       52.92       53.14      1.72 o
  -3   6   0      480.83      497.46      4.70 o
  -2   6   0        5.07        5.21      0.71 o
  -1   6   0      203.07      204.13      1.94 o
   0   6   0       66.80       68.46      1.18 o
   1   6   0        6.34        3.98      0.81 o
   2   6   0      215.77      223.22      2.64 o
   3   6   0      427.95      428.50      3.65 o
   4   6   0      388.00      360.27      3.50 o
   5   6   0      188.86      199.47      2.81 o
   6   6   0      572.94      589.83      4.97 o
   7   6   0      112.94      123.63      2.63 o
   8   6   0        3.99        3.86      0.82 o
  -4   7   0       73.23       80.30      2.13 o
  -3   7   0       18.60       16.78      0.96 o
  -2   7   0      775.98      769.09      5.98 o
  -1   7   0      410.01      405.47      2.95 o
   0   7   0      114.90      118.28      1.62 o
   1   7   0      109.76      115.02      2.08 o
   2   7   0      551.60      551.96      4.50 o
   3   7   0      214.43      204.61      2.87 o
   4   7   0        1.63        0.14      0.96 o
   5   7   0      109.79      117.85      2.39 o
   6   7   0      173.33      185.68      3.06 o
   7   7   0       69.05       69.30      1.91 o
   8   7   0       26.05       26.30      1.13 o
  -2   8   0       33.20       34.65      1.21 o
  -1   8   0      421.81      436.25      3.37 o
   0   8   0       85.94       88.96      1.61 o
   1   8   0       54.90       55.53      2.19 o
   2   8   0      492.94      456.97      4.53 o
   3   8   0      227.28      234.95      3.31 o
   4   8   0      110.74      117.80      2.52 o
   5   8   0      351.78      357.26      4.24 o
   6   8   0      124.49      131.38      2.85 o
   7   8   0        0.45        0.24      1.19 o
  -1   9   0       15.24       15.70      0.72 o
   0   9   0       72.16       67.52      1.37 o
   1   9   0      252.99      246.71      2.67 o
   2   9   0        2.29        4.88      0.79 o
   3   9   0       80.74       83.69      2.36 o
   4   9   0      106.53      106.06      2.58 o
   5   9   0       53.03       59.71      1.87 o
   6   9   0       33.34       40.24      1.26 o
  -5  -9   1       43.27       46.33      1.48 o
  -4  -9   1        4.36        5.60      0.82 o
  -3  -9   1       99.87       93.14      2.53 o
  -2  -9   1      149.57      142.79      2.91 o
  -1  -9   1       70.44       67.77      1.36 o
   0  -9   1        9.32        9.53      0.63 o
   1  -9   1       37.93       38.63      0.89 o
  -7  -8   1       18.01       18.94      1.01 o
  -6  -8   1      341.77      369.06      4.55 o
  -5  -8   1      115.04      118.88      2.59 o
  -4  -8   1       46.64       42.96      1.33 o
  -3  -8   1      113.40      122.53      2.49 o
  -2  -8   1      249.26      239.17      3.36 o
  -1  -8   1       73.83       75.19      1.49 o
   0  -8   1       70.23       70.05      1.37 o
   1  -8   1       76.17       74.56      2.59 o
   2  -8   1      374.12      368.88      4.59 o
   3  -8   1       68.19       68.13      2.04 o
  -8  -7   1       68.77       76.53      2.15 o
  -7  -7   1       31.40       32.35      1.09 o
  -6  -7   1      116.42      122.69      2.61 o
  -5  -7   1       70.46       69.55      2.00 o
  -4  -7   1      162.49      157.44      2.66 o
  -3  -7   1      132.66      128.02      2.36 o
  -2  -7   1      159.35      207.18      2.85 o
  -1  -7   1      441.79      429.72      2.88 o
   0  -7   1      216.83      217.85      2.40 o
   1  -7   1      172.74      172.53      2.01 o
   2  -7   1       31.08       29.19      1.04 o
   3  -7   1      312.70      323.42      4.22 o
   4  -7   1       96.64       97.89      2.64 o
  -8  -6   1       14.12       13.46      0.96 o
  -7  -6   1        0.61       -1.12      1.12 o
  -6  -6   1        1.10        1.83      1.06 o
  -5  -6   1      327.41      314.20      3.49 o
  -4  -6   1      474.39      475.10      4.03 o
  -3  -6   1        2.84        3.87      0.57 o
  -2  -6   1       68.73       55.60      1.51 o
  -1  -6   1      535.63      539.70      6.96 o
   0  -6   1       89.08      102.13      1.36 o
   1  -6   1        4.63        4.14      0.47 o
   2  -6   1      448.72      464.44      4.27 o
   3  -6   1       43.95       46.32      1.37 o
   4  -6   1        6.54        6.80      0.83 o
   5  -6   1      133.06      129.75      3.01 o
  -8  -5   1       83.46       86.21      2.41 o
  -7  -5   1      117.72      126.45      2.55 o
  -6  -5   1       60.26       65.74      1.92 o
  -5  -5   1      221.70      229.22      2.84 o
  -4  -5   1       71.48       80.25      1.69 o
  -3  -5   1       13.62       11.93      0.58 o
  -2  -5   1      265.53      216.65      2.36 o
  -1  -5   1      531.34      559.61      2.95 o
   0  -5   1      397.86      394.16      2.24 o
   1  -5   1      400.51      394.52      2.35 o
   2  -5   1      391.16      389.41      3.54 o
   3  -5   1      179.03      182.92      2.71 o
   4  -5   1       42.86       44.99      1.32 o
   5  -5   1       14.33       14.10      0.94 o
   6  -5   1      267.55      250.04      3.96 o
  -9  -4   1       29.35       25.68      1.17 o
  -8  -4   1      149.55      150.08      2.96 o
  -7  -4   1      178.96      179.62      2.91 o
  -6  -4   1       93.85       94.04      2.04 o
  -5  -4   1      676.13      672.31      4.48 o
  -4  -4   1      417.17      391.73      3.16 o
  -3  -4   1      910.76      859.31      4.31 o
  -2  -4   1     2427.81     2496.09      6.97 o
  -1  -4   1       37.93       56.89      0.81 o
   0  -4   1      656.63      678.96      2.56 o
   1  -4   1      363.94      374.34      2.03 o
   2  -4   1      399.65      432.53      3.34 o
   3  -4   1      738.08      774.73      4.83 o
   4  -4   1      710.52      735.64      5.17 o
   5  -4   1      279.01      272.31      3.53 o
   6  -4   1       36.13       39.24      1.30 o
   7  -4   1      237.52      236.14      3.94 o
  -9  -3   1        0.70        0.05      1.29 o
  -8  -3   1      153.48      163.46      3.04 o
  -7  -3   1       41.87       41.15      1.25 o
  -6  -3   1      292.86      292.26      3.23 o
  -5  -3   1      262.06      270.20      2.80 o
  -4  -3   1      515.72      500.91      3.36 o
  -3  -3   1     1327.15     1332.66      4.91 o
  -2  -3   1      392.38      443.95      2.61 o
  -1  -3   1     4321.95     4239.12     14.49 o
   0  -3   1     1757.58     1792.01      3.58 o
   1  -3   1      170.30      192.68      1.94 o
   2  -3   1      195.82      194.09      2.03 o
   3  -3   1      524.22      574.93      3.77 o
   4  -3   1      159.31      161.50      2.34 o
   5  -3   1      104.11      112.41      2.26 o
   6  -3   1      154.24      155.59      2.83 o
   7  -3   1      170.46      163.98      3.20 o
  -9  -2   1       94.50       92.50      2.69 o
  -8  -2   1       21.83       21.15      1.03 o
  -7  -2   1       16.98       15.71      0.84 o
  -6  -2   1       16.45       14.18      0.73 o
  -5  -2   1        9.81       14.75      0.64 o
  -4  -2   1       99.62       92.46      1.50 o
  -3  -2   1      710.34      699.16      3.35 o
  -2  -2   1      197.08      198.72      1.59 o
  -1  -2   1      771.46      805.03      1.99 o
   0  -2   1      523.71      564.14      9.98 o
   1  -2   1      363.30      438.33      1.74 o
   2  -2   1      267.39      278.16      2.11 o
   3  -2   1        7.99       13.24      0.51 o
   4  -2   1      377.66      422.78      3.36 o
   5  -2   1      162.88      177.80      2.52 o
   6  -2   1      203.25      216.49      3.12 o
   7  -2   1       11.23        9.88      0.97 o
   8  -2   1       64.20       60.66      1.77 o
  -8  -1   1       59.95       61.59      1.84 o
  -7  -1   1      362.94      369.51      4.05 o
  -6  -1   1      158.14      164.84      2.52 o
  -5  -1   1       17.54       24.08      0.72 o
  -4  -1   1     2938.63     3035.26      7.98 o
  -3  -1   1       14.13       18.64      0.56 o
  -2  -1   1       30.02       32.94      0.76 o
  -1  -1   1       53.03       49.30      0.48 o
   0  -1   1      878.99      873.15      1.60 o
   1  -1   1     4058.59     4744.20     15.70 o
   2  -1   1      724.70      881.15      3.25 o
   3  -1   1     1270.21     1477.70      5.01 o
   4  -1   1      490.21      531.13      3.50 o
   5  -1   1       58.09       61.10      1.61 o
   6  -1   1       87.38       95.29      2.13 o
   7  -1   1      353.94      360.86      4.12 o
   8  -1   1        0.85        1.56      1.28 o
  -8   0   1      120.94      117.18      2.80 o
  -7   0   1      288.57      284.82      3.64 o
  -6   0   1      111.82      105.83      2.17 o
  -5   0   1      744.23      746.79      4.59 o
  -4   0   1      109.18      100.53      1.61 o
  -3   0   1     1227.49     1182.11      4.34 o
  -2   0   1     4748.01     4829.40      7.52 o
  -1   0   1      963.42      960.35      6.71 o
   0   0   1     1044.52     1037.21      2.62 o
   1   0   1      417.51      416.71      2.28 o
   2   0   1      476.34      494.72      2.23 o
   3   0   1     2628.91     2660.40      6.31 o
   4   0   1      287.61      310.85      2.55 o
   5   0   1      668.69      649.94      4.16 o
   6   0   1      748.73      737.03      5.01 o
   7   0   1      354.27      344.59      3.88 o
   8   0   1      212.48      200.10      3.40 o
  -8   1   1       32.08       33.06      1.17 o
  -7   1   1       15.85       15.32      0.94 o
  -6   1   1      147.52      142.46      2.56 o
  -5   1   1      470.68      469.30      3.84 o
  -4   1   1       40.86       44.38      1.21 o
  -3   1   1     1151.70     1163.84      4.57 o
  -2   1   1      936.86      954.03      3.53 o
  -1   1   1      948.15      878.78      7.81 o
   0   1   1     1221.49     1090.09     11.06 o
   1   1   1        7.36        6.83      0.18 o
   2   1   1      756.32      683.44      2.58 o
   3   1   1     2842.22     2630.56      6.16 o
   4   1   1       82.36       64.71      1.24 o
   5   1   1      301.26      277.69      2.71 o
   6   1   1       39.28       38.75      1.18 o
   7   1   1      189.72      176.76      2.83 o
   8   1   1      190.76      173.60      3.06 o
   9   1   1       98.40       89.67      2.60 o
  -7   2   1       62.35       60.37      1.81 o
  -6   2   1      121.76      113.95      2.40 o
  -5   2   1        3.11        4.30      0.64 o
  -4   2   1        4.02        4.28      0.55 o
  -3   2   1      268.12      274.15      2.46 o
  -2   2   1      110.41      114.47      1.44 o
  -1   2   1      866.15      812.28      4.40 o
   0   2   1     2869.60     2630.70     16.53 o
   1   2   1      603.68      549.94      2.46 o
   2   2   1      489.28      446.71      2.28 o
   3   2   1     1011.94      979.82      3.83 o
   4   2   1     2138.31     2124.02      6.47 o
   5   2   1       40.88       34.41      0.98 o
   6   2   1        1.75        4.59      0.60 o
   7   2   1      159.74      157.62      2.63 o
   8   2   1      120.26      112.94      2.58 o
   9   2   1       11.46       11.61      0.96 o
  -7   3   1       24.65       21.53      1.09 o
  -6   3   1       57.42       56.31      1.69 o
  -5   3   1       53.14       52.53      1.49 o
  -4   3   1      826.93      791.36      5.04 o
  -3   3   1      136.50      130.33      1.93 o
  -2   3   1       79.92       76.19      1.39 o
  -1   3   1      152.41      157.73      1.20 o
   0   3   1      333.88      324.74      1.94 o
   1   3   1      463.43      396.01      2.10 o
   2   3   1      193.10      174.40      1.65 o
   3   3   1     1286.34     1192.93      4.57 o
   4   3   1     1048.35      937.62      4.46 o
   5   3   1      330.58      310.72      2.91 o
   6   3   1      239.19      224.68      2.77 o
   7   3   1       76.17       66.25      1.85 o
   8   3   1        3.73        6.72      0.78 o
   9   3   1       87.91       77.85      2.10 o
  -6   4   1      120.92      108.59      2.70 o
  -5   4   1      158.25      145.80      2.73 o
  -4   4   1      130.19      120.24      2.32 o
  -3   4   1      395.22      388.90      3.54 o
  -2   4   1      825.62      797.31      4.56 o
  -1   4   1      187.60      183.63      1.59 o
   0   4   1       17.71       12.03      0.32 o
   1   4   1     4551.85     4259.00     32.11 o
   2   4   1       77.40       70.33      1.26 o
   3   4   1      289.33      278.36      2.43 o
   4   4   1      297.96      276.95      2.63 o
   5   4   1      366.03      355.53      3.25 o
   6   4   1      470.33      463.47      4.04 o
   7   4   1       87.53       87.51      2.12 o
   8   4   1      443.88      413.87      4.54 o
   9   4   1       97.22      103.41      2.67 o
  -6   5   1       13.63       13.64      1.00 o
  -5   5   1       20.76       18.72      0.98 o
  -4   5   1       23.85       22.46      0.95 o
  -3   5   1      334.14      319.08      3.53 o
  -2   5   1      364.41      341.86      3.39 o
  -1   5   1       86.78       84.13      1.21 o
   0   5   1     1081.44     1082.67      3.70 o
   1   5   1        2.78        5.63      0.35 o
   2   5   1      195.44      193.49      2.23 o
   3   5   1      245.80      243.17      2.54 o
   4   5   1      190.14      192.28      2.40 o
   5   5   1      620.54      601.71      4.41 o
   6   5   1       25.76       26.43      0.89 o
   7   5   1       38.88       36.99      1.16 o
   8   5   1      184.51      191.40      3.27 o
   9   5   1       30.56       27.88      1.21 o
  -5   6   1       28.18       25.43      1.14 o
  -4   6   1        7.42        7.82      0.82 o
  -3   6   1       25.17       27.12      0.99 o
  -2   6   1       11.49       12.56      0.77 o
  -1   6   1       59.81       58.17      1.43 o
   0   6   1      114.53      105.99      1.40 o
   1   6   1      201.09      207.18      1.83 o
   2   6   1      317.42      317.96      3.12 o
   3   6   1       84.47       81.20      1.73 o
   4   6   1       86.64       86.99      1.87 o
   5   6   1       58.33       62.13      1.81 o
   6   6   1        7.07        8.49      0.75 o
   7   6   1       45.77       50.38      1.45 o
   8   6   1       20.73       25.46      1.12 o
  -4   7   1       93.39       89.81      2.61 o
  -3   7   1        0.69       -0.53      1.27 o
  -2   7   1      196.44      197.61      3.24 o
  -1   7   1      120.82      119.31      2.06 o
   0   7   1        6.76        9.78      0.63 o
   1   7   1      148.94      160.59      2.33 o
   2   7   1      273.52      273.00      3.27 o
   3   7   1        3.67        4.03      0.64 o
   4   7   1       33.28       36.81      1.16 o
   5   7   1      337.44      339.94      3.86 o
   6   7   1      231.74      231.95      3.36 o
   7   7   1       53.72       54.80      1.57 o
   8   7   1       17.10       24.15      1.11 o
  -2   8   1       34.45       38.55      1.24 o
  -1   8   1       56.13       56.01      1.55 o
   0   8   1       22.65       21.78      0.68 o
   1   8   1      217.24      203.73      2.25 o
   2   8   1      170.94      168.20      2.92 o
   3   8   1      138.72      142.90      2.66 o
   4   8   1       79.00       84.36      2.21 o
   5   8   1       63.71       64.45      1.77 o
   6   8   1      150.67      156.16      3.08 o
   7   8   1       12.85       14.42      0.96 o
   0   9   1       56.02       54.48      1.47 o
   1   9   1       11.05       11.70      0.69 o
   2   9   1       84.34       82.37      2.38 o
   3   9   1       74.00       78.36      2.00 o
   4   9   1       15.62       17.00      0.95 o
   5   9   1        3.69        2.88      0.80 o
   6   9   1      142.69      165.01      3.37 o
  -5  -9   2       46.95       48.26      1.42 o
  -4  -9   2       22.69       19.43      1.02 o
  -3  -9   2       46.79       49.76      1.55 o
  -2  -9   2      119.72      112.02      2.66 o
  -1  -9   2        1.45        2.45      0.89 o
   0  -9   2        7.26        7.77      0.61 o
  -6  -8   2      174.74      176.66      3.27 o
  -5  -8   2        7.89        9.67      0.89 o
  -4  -8   2       24.94       25.89      1.03 o
  -3  -8   2      527.02      490.24      4.85 o
  -2  -8   2        0.89        1.56      1.07 o
  -1  -8   2       76.41       70.23      1.46 o
   0  -8   2      303.96      290.36      2.70 o
   1  -8   2      185.20      183.75      2.29 o
   2  -8   2       76.60       76.13      2.04 o
  -7  -7   2       19.92       17.93      1.02 o
  -6  -7   2       11.01       12.62      0.86 o
  -5  -7   2       18.11       20.31      0.90 o
  -4  -7   2       95.80       87.25      2.09 o
  -3  -7   2       67.17       77.64      1.96 o
  -2  -7   2      250.19      233.55      3.07 o
  -1  -7   2      128.16      126.44      1.90 o
   0  -7   2        1.33        1.47      0.64 o
   1  -7   2      465.07      476.04      6.20 o
   2  -7   2       29.88       32.29      1.09 o
   3  -7   2      156.86      162.60      3.16 o
   4  -7   2       64.94       58.84      1.73 o
  -8  -6   2       13.41       13.84      0.98 o
  -7  -6   2       72.79       65.47      1.87 o
  -6  -6   2        4.81        5.97      0.77 o
  -5  -6   2      263.53      256.83      3.27 o
  -4  -6   2       51.92       56.15      1.64 o
  -3  -6   2      110.59      102.32      1.97 o
  -2  -6   2       70.39       70.44      1.70 o
  -1  -6   2      169.71      170.28      1.70 o
   0  -6   2       18.42       15.26      0.51 o
   1  -6   2      184.18      193.97      1.94 o
   2  -6   2     1066.92     1085.09      6.53 o
   3  -6   2       55.62       56.85      1.62 o
   4  -6   2       16.76       16.68      0.99 o
   5  -6   2       34.90       37.81      1.27 o
  -8  -5   2       31.61       31.56      1.15 o
  -7  -5   2       28.51       28.45      1.06 o
  -6  -5   2      599.11      637.14      5.12 o
  -5  -5   2       30.19       28.17      0.88 o
  -4  -5   2       35.53       30.91      0.90 o
  -3  -5   2       26.93       21.24      0.71 o
  -2  -5   2      858.00      870.22      4.73 o
  -1  -5   2      464.06      479.66      2.47 o
   0  -5   2        6.35        6.69      0.39 o
   1  -5   2       27.11       26.46      0.58 o
   2  -5   2        6.85        7.84      0.66 o
   3  -5   2      104.08      111.89      2.22 o
   4  -5   2        2.16        0.48      1.12 o
   5  -5   2      132.34      126.16      2.72 o
   6  -5   2       33.88       31.94      1.24 o
  -8  -4   2       43.16       44.93      1.35 o
  -7  -4   2      123.81      126.17      2.60 o
  -6  -4   2       97.41       99.69      2.21 o
  -5  -4   2     1543.60     1533.65      7.02 o
  -4  -4   2      224.72      239.54      2.61 o
  -3  -4   2        1.39        1.94      0.46 o
  -2  -4   2     1252.89     1301.83      5.24 o
  -1  -4   2      406.23      417.83      2.06 o
   0  -4   2      426.35      427.17      3.19 o
   1  -4   2      613.56      655.51      2.74 o
   2  -4   2      531.00      587.56      3.93 o
   3  -4   2      362.00      383.81      3.48 o
   4  -4   2      205.52      220.03      2.98 o
   5  -4   2       16.25       15.62      0.90 o
   6  -4   2       38.45       39.45      1.23 o
   7  -4   2      107.95      112.07      2.87 o
  -8  -3   2      114.32      122.45      2.76 o
  -7  -3   2       38.62       39.85      1.21 o
  -6  -3   2       85.49       78.17      1.91 o
  -5  -3   2       40.85       43.39      1.20 o
  -4  -3   2        9.31        9.18      0.52 o
  -3  -3   2      268.02      265.09      2.35 o
  -2  -3   2      120.18      178.64      1.79 o
  -1  -3   2      582.30      640.09      2.24 o
   0  -3   2     1216.09     1368.50      3.30 o
   1  -3   2       64.02       61.31      1.71 o
   2  -3   2      981.68     1165.58      4.94 o
   3  -3   2       96.96       81.43      1.59 o
   4  -3   2      355.83      408.58      3.63 o
   5  -3   2       73.54       75.58      1.99 o
   6  -3   2      191.67      196.96      3.18 o
   7  -3   2      184.97      197.97      3.40 o
  -8  -2   2       65.35       61.94      1.81 o
  -7  -2   2       18.38       18.95      0.90 o
  -6  -2   2      130.24      139.35      2.40 o
  -5  -2   2       25.51       24.04      0.74 o
  -4  -2   2      495.25      502.83      3.41 o
  -3  -2   2      836.59      801.60      3.81 o
  -2  -2   2     1008.52     1031.20      3.86 o
  -1  -2   2      258.29      236.53      1.23 o
   0  -2   2      452.14      508.95      2.89 o
   1  -2   2     1753.59     2033.65      4.33 o
   2  -2   2     1213.11     1603.07      5.17 o
   3  -2   2     2773.69     3419.14      8.57 o
   4  -2   2      304.09      337.58      3.08 o
   5  -2   2      132.68      152.41      2.41 o
   6  -2   2      251.28      273.03      3.47 o
   7  -2   2       55.75       58.90      1.80 o
   8  -2   2       50.23       51.22      1.54 o
  -8  -1   2       58.91       65.25      1.94 o
  -7  -1   2      139.76      146.99      2.74 o
  -6  -1   2        4.44        5.31      0.70 o
  -5  -1   2      146.73      150.86      2.20 o
  -4  -1   2     1223.02     1201.11      5.24 o
  -3  -1   2       19.89       23.12      0.72 o
  -2  -1   2      168.12      157.83      1.49 o
  -1  -1   2     2883.31     2894.07      3.90 o
   0  -1   2     1666.42     1666.94      2.76 o
   1  -1   2       50.82       43.89      0.58 o
   2  -1   2      454.72      555.85      2.74 o
   3  -1   2       79.93       79.17      1.30 o
   4  -1   2      151.26      170.68      2.08 o
   5  -1   2        3.18       12.63      0.71 o
   6  -1   2      118.15      123.06      2.36 o
   7  -1   2      630.44      660.85      5.52 o
   8  -1   2       61.54       61.62      1.73 o
  -8   0   2       29.80       28.96      1.14 o
  -7   0   2      112.07      107.48      2.44 o
  -6   0   2        3.22       -0.26      1.08 o
  -5   0   2       30.70       28.69      0.83 o
  -4   0   2     1188.36     1218.82      5.38 o
  -3   0   2       54.05       48.53      1.10 o
  -2   0   2        8.33        4.10      0.34 o
  -1   0   2     8166.24     8497.82     31.64 o
   0   0   2        3.62        6.73      0.26 o
   1   0   2     1418.56     1493.49      2.57 o
   2   0   2      778.74      876.45      3.21 o
   3   0   2      358.97      431.09      2.64 o
   4   0   2      446.34      478.47      3.20 o
   5   0   2      719.76      735.46      4.50 o
   6   0   2      423.73      438.77      3.92 o
   7   0   2      158.55      148.99      2.75 o
   8   0   2      188.49      170.34      3.21 o
  -8   1   2        1.31        1.08      1.31 o
  -7   1   2      131.56      129.29      2.77 o
  -6   1   2       69.00       73.97      2.01 o
  -5   1   2      115.94      120.47      2.15 o
  -4   1   2       42.37       43.57      1.30 o
  -3   1   2      539.63      517.76      3.27 o
  -2   1   2     1510.90     1512.66      4.83 o
  -1   1   2    17332.37    18002.25     19.66 o
   0   1   2     5499.90     5488.28     24.09 o
   1   1   2     5087.40     4784.63      6.66 o
   2   1   2       26.17       24.06      0.72 o
   3   1   2        7.09        8.53      0.37 o
   4   1   2      679.72      678.74      3.71 o
   5   1   2     1046.12     1028.21      5.17 o
   6   1   2        1.21        1.39      0.92 o
   7   1   2      157.09      157.27      2.64 o
   8   1   2      154.14      142.38      2.79 o
   9   1   2       62.43       57.76      1.76 o
  -7   2   2        8.72        7.14      0.85 o
  -6   2   2       73.97       73.32      2.10 o
  -5   2   2        0.98        1.83      1.03 o
  -4   2   2        4.10        4.80      0.60 o
  -3   2   2     1013.92      991.13      4.82 o
  -2   2   2       15.74       12.21      0.45 o
  -1   2   2        9.78        6.20      0.26 o
   0   2   2      693.93      679.47      7.45 o
   1   2   2       76.35       78.41      0.74 o
   2   2   2       95.05       98.35      1.21 o
   3   2   2     1663.46     1654.02      5.20 o
   4   2   2      814.50      792.67      4.04 o
   5   2   2      370.63      344.42      3.03 o
   6   2   2        3.02        2.60      0.62 o
   7   2   2      339.95      297.01      3.52 o
   8   2   2       54.13       51.78      1.62 o
   9   2   2        6.27        4.84      0.88 o
  -7   3   2       84.74       76.33      2.18 o
  -6   3   2      202.71      202.38      3.31 o
  -5   3   2        4.03        4.02      0.72 o
  -4   3   2       91.53       88.21      1.90 o
  -3   3   2      585.30      566.74      3.98 o
  -2   3   2       63.97       67.16      1.37 o
  -1   3   2      295.30      285.98      4.65 o
   0   3   2       36.22       33.39      0.69 o
   1   3   2      160.58      129.25      1.04 o
   2   3   2      274.14      231.08      1.97 o
   3   3   2      318.95      318.83      2.47 o
   4   3   2        8.29        4.72      0.41 o
   5   3   2        1.28        0.81      0.80 o
   6   3   2        6.08        5.19      0.64 o
   7   3   2        4.01        6.62      0.71 o
   8   3   2      128.19      122.30      2.63 o
   9   3   2       50.69       46.99      1.56 o
  -6   4   2       62.35       55.75      1.66 o
  -5   4   2      158.31      138.31      2.73 o
  -4   4   2        1.23       -0.48      1.01 o
  -3   4   2       32.97       39.60      1.23 o
  -2   4   2      368.41      337.64      3.13 o
  -1   4   2      432.30      381.28      2.34 o
   0   4   2      598.20      573.86      9.52 o
   1   4   2      792.60      731.72      6.29 o
   2   4   2      247.15      261.86      2.36 o
   3   4   2      375.57      322.71      2.69 o
   4   4   2      336.71      319.15      2.85 o
   5   4   2       59.07       56.55      1.53 o
   6   4   2      698.60      658.03      4.81 o
   7   4   2       55.61       45.29      1.31 o
   8   4   2        0.78        0.71      1.11 o
   9   4   2      166.68      146.50      3.16 o
  -5   5   2       46.39       45.02      1.36 o
  -4   5   2      159.36      157.80      2.86 o
  -3   5   2        3.67        4.53      0.68 o
  -2   5   2      157.65      143.65      2.34 o
  -1   5   2       61.33       58.57      1.08 o
   0   5   2       78.64       81.56      1.97 o
   1   5   2       75.18       72.13      1.28 o
   2   5   2      518.21      463.40      3.46 o
   3   5   2      297.41      258.98      2.68 o
   4   5   2      116.49      115.27      1.96 o
   5   5   2      258.02      253.79      2.97 o
   6   5   2      407.79      380.88      3.85 o
   7   5   2        2.01        2.73      0.69 o
   8   5   2       59.34       67.46      1.87 o
   9   5   2       45.80       51.91      1.62 o
  -4   6   2        9.57       10.86      0.90 o
  -3   6   2        3.56        2.26      1.15 o
  -2   6   2      110.59      109.94      2.32 o
  -1   6   2       52.95       55.06      1.04 o
   0   6   2        2.45        1.85      0.76 o
   1   6   2        7.59        7.30      0.46 o
   2   6   2      348.47      338.90      3.33 o
   3   6   2       70.04       69.58      1.66 o
   4   6   2      953.95      929.07      5.63 o
   5   6   2      704.04      690.71      5.11 o
   6   6   2       29.44       28.27      0.96 o
   7   6   2        3.10        5.34      0.76 o
   8   6   2      111.23      109.94      2.67 o
  -3   7   2      192.89      184.13      3.40 o
  -2   7   2       43.93       53.79      1.66 o
  -1   7   2       76.89       83.91      1.54 o
   0   7   2       31.91       33.70      0.75 o
   1   7   2       91.86       96.21      1.49 o
   2   7   2       52.08       49.75      1.40 o
   3   7   2       16.40       14.45      0.74 o
   4   7   2      774.38      761.67      5.59 o
   5   7   2        7.53        8.32      0.79 o
   6   7   2        0.63        1.66      0.71 o
   7   7   2       92.54       91.30      2.45 o
   8   7   2        1.74        2.28      1.23 o
  -2   8   2       59.33       58.31      1.71 o
  -1   8   2       72.77       66.16      1.37 o
   0   8   2      104.70       99.28      1.72 o
   1   8   2      102.03      106.81      5.23 o
   2   8   2       43.64       43.97      1.37 o
   3   8   2      207.48      208.46      3.20 o
   4   8   2      167.71      178.67      3.00 o
   5   8   2       11.48       11.44      0.88 o
   6   8   2       20.24       23.51      1.04 o
   7   8   2      112.49      127.72      2.95 o
   0   9   2       94.32      100.84      4.19 o
   1   9   2        1.80        0.65      0.87 o
   2   9   2        8.94        8.48      0.90 o
   3   9   2      113.90      111.24      2.73 o
   4   9   2        9.87       10.87      0.90 o
   5   9   2       22.73       24.65      1.07 o
   6   9   2      175.49      202.49      3.69 o
  -4  -9   3        9.13       10.57      0.88 o
  -3  -9   3       35.17       37.55      1.21 o
  -2  -9   3       44.41       43.37      1.28 o
  -1  -9   3       29.58       30.51      0.82 o
   0  -9   3        0.84        1.98      0.87 o
  -6  -8   3       32.97       32.93      1.24 o
  -5  -8   3      156.64      161.04      3.18 o
  -4  -8   3       32.15       40.49      1.25 o
  -3  -8   3       41.75       41.58      1.24 o
  -2  -8   3       68.05       65.28      1.80 o
  -1  -8   3      369.59      354.85      2.96 o
   0  -8   3       73.88       78.25      1.57 o
   1  -8   3        0.92       -0.06      0.99 o
   2  -8   3      212.59      211.16      3.59 o
  -7  -7   3       11.70       12.85      0.97 o
  -6  -7   3       93.39      102.08      2.52 o
  -5  -7   3      259.85      265.76      3.67 o
  -4  -7   3      137.95      127.06      2.52 o
  -3  -7   3       15.11       18.97      0.86 o
  -2  -7   3      261.11      260.30      3.31 o
  -1  -7   3      346.84      359.98      5.56 o
   0  -7   3       55.80       58.17      1.12 o
   1  -7   3        6.54        5.70      0.56 o
   2  -7   3      273.43      278.03      3.82 o
   3  -7   3      105.43      108.27      2.63 o
   4  -7   3       54.59       50.60      1.44 o
  -7  -6   3        2.47        4.32      0.81 o
  -6  -6   3       87.37       87.42      2.32 o
  -5  -6   3       39.05       39.43      1.15 o
  -4  -6   3       21.49       19.02      0.82 o
  -3  -6   3       20.44       21.64      0.77 o
  -2  -6   3      121.02      128.90      2.21 o
  -1  -6   3       80.59       73.93      1.26 o
   0  -6   3       49.46       48.55      1.54 o
   1  -6   3     1229.15     1249.50      8.54 o
   2  -6   3       47.85       52.59      1.53 o
   3  -6   3        3.96        5.28      0.80 o
   4  -6   3      113.40      109.64      2.65 o
   5  -6   3        0.79        1.20      0.88 o
  -8  -5   3       70.33       72.05      2.06 o
  -7  -5   3      106.95      103.99      2.57 o
  -6  -5   3        1.39        0.26      1.08 o
  -5  -5   3        7.87        8.21      0.70 o
  -4  -5   3      363.22      370.89      3.56 o
  -3  -5   3      249.30      253.01      2.83 o
  -2  -5   3        5.86        6.27      0.56 o
  -1  -5   3       13.15       13.01      0.45 o
   0  -5   3      541.95      576.64      2.87 o
   1  -5   3        2.62        2.96      0.76 o
   2  -5   3      120.95      131.55      2.28 o
   3  -5   3      440.90      465.51      4.26 o
   4  -5   3        4.52        3.92      0.78 o
   5  -5   3      252.91      224.83      3.54 o
   6  -5   3        7.87        9.80      0.97 o
  -8  -4   3       53.98       59.46      1.92 o
  -7  -4   3      193.26      198.77      3.26 o
  -6  -4   3      119.43      130.52      2.49 o
  -5  -4   3      263.83      260.46      3.09 o
  -4  -4   3      493.50      496.03      3.88 o
  -3  -4   3      476.15      503.25      3.65 o
  -2  -4   3       14.21        7.19      0.53 o
  -1  -4   3      345.12      349.06      2.01 o
   0  -4   3      839.45      882.58     10.75 o
   1  -4   3       68.87       78.90      1.82 o
   2  -4   3      438.52      488.04      3.71 o
   3  -4   3      636.56      689.57      4.72 o
   4  -4   3      249.97      261.92      3.24 o
   5  -4   3        1.09       -0.54      1.13 o
   6  -4   3      320.95      321.89      4.20 o
  -8  -3   3       43.28       46.83      1.41 o
  -7  -3   3       88.07       82.51      2.27 o
  -6  -3   3       13.53       12.28      0.80 o
  -5  -3   3      223.62      237.31      2.90 o
  -4  -3   3      397.20      396.67      3.35 o
  -3  -3   3       14.70        8.80      0.51 o
  -2  -3   3     2323.40     2428.96      7.05 o
  -1  -3   3     1179.34     1161.97      4.48 o
   0  -3   3      380.88      407.70      3.79 o
   1  -3   3       53.13       46.91      0.79 o
   2  -3   3      289.35      311.80      2.71 o
   3  -3   3       18.22       17.47      0.68 o
   4  -3   3      235.66      287.44      3.15 o
   5  -3   3      460.77      469.02      4.33 o
   6  -3   3       15.04       15.29      0.97 o
   7  -3   3      222.22      235.34      3.79 o
  -8  -2   3       64.19       68.23      1.98 o
  -7  -2   3        8.07        9.89      0.84 o
  -6  -2   3       44.18       45.84      1.44 o
  -5  -2   3       77.95       81.31      1.81 o
  -4  -2   3       34.80       33.46      0.90 o
  -3  -2   3      612.29      623.68      3.65 o
  -2  -2   3      407.59      408.45      2.71 o
  -1  -2   3      264.63      289.97      2.06 o
   0  -2   3      391.56      368.96      1.68 o
   1  -2   3     1071.87     1198.53      7.84 o
   2  -2   3      210.16      236.56      2.16 o
   3  -2   3      253.02      291.62      2.63 o
   4  -2   3      137.15      140.56      2.15 o
   5  -2   3        9.22        7.75      0.74 o
   6  -2   3        5.80        7.78      0.82 o
   7  -2   3       16.43       16.35      1.03 o
   8  -2   3       25.02       26.21      1.24 o
  -8  -1   3       74.32       80.17      2.36 o
  -7  -1   3       93.85       94.26      2.37 o
  -6  -1   3       62.24       50.93      1.51 o
  -5  -1   3      198.43      199.45      2.61 o
  -4  -1   3       15.99       16.40      0.65 o
  -3  -1   3      185.20      194.75      2.07 o
  -2  -1   3      294.57      275.09      2.17 o
  -1  -1   3      142.79      136.05      1.79 o
   0  -1   3      135.33      129.94      0.95 o
   1  -1   3      434.65      547.59      3.05 o
   2  -1   3      680.73      764.94      3.52 o
   3  -1   3       91.87       95.95      1.50 o
   4  -1   3      174.74      203.55      2.34 o
   5  -1   3       56.66       62.13      1.68 o
   6  -1   3      879.56      924.57      5.98 o
   7  -1   3        6.35        5.53      0.84 o
   8  -1   3       18.31       19.43      1.09 o
  -8   0   3       10.04        9.88      0.98 o
  -7   0   3      103.02      106.35      2.52 o
  -6   0   3      531.32      541.02      4.75 o
  -5   0   3        4.56        3.45      0.64 o
  -4   0   3     1006.18     1019.93      5.23 o
  -3   0   3     1254.65     1217.79      5.11 o
  -2   0   3     1268.83     1222.53      4.56 o
  -1   0   3       32.40       34.62      0.60 o
   0   0   3      124.41      123.70      0.91 o
   1   0   3      884.29      855.49      2.31 o
   2   0   3      307.00      295.56      2.11 o
   3   0   3     1012.67     1162.74      4.60 o
   4   0   3      956.64     1058.02      4.93 o
   5   0   3      387.43      400.00      3.45 o
   6   0   3        8.72       11.06      0.81 o
   7   0   3      520.39      544.39      4.89 o
   8   0   3      204.86      212.04      3.47 o
  -7   1   3      115.61      122.01      2.73 o
  -6   1   3       20.22       22.23      0.94 o
  -5   1   3      189.44      187.39      2.73 o
  -4   1   3      132.20      119.76      1.99 o
  -3   1   3       61.31       56.30      1.30 o
  -2   1   3      638.92      634.22      3.45 o
  -1   1   3     1170.09     1188.21      6.35 o
   0   1   3     2811.52     2735.92      9.00 o
   1   1   3      389.96      370.44      1.56 o
   2   1   3        1.72       28.22      0.81 o
   3   1   3      870.44      902.38      4.00 o
   4   1   3      187.50      205.32      2.19 o
   5   1   3       17.10       19.99      0.69 o
   6   1   3       64.23       65.15      1.74 o
   7   1   3      265.94      262.64      3.41 o
   8   1   3      254.80      234.76      3.60 o
   9   1   3      131.60      126.73      2.93 o
  -7   2   3       15.78       15.51      0.96 o
  -6   2   3        7.25        7.13      0.82 o
  -5   2   3      109.02      101.71      2.22 o
  -4   2   3       47.67       52.32      1.54 o
  -3   2   3       71.86       68.39      1.52 o
  -2   2   3        6.66        4.31      0.42 o
  -1   2   3      251.68      250.43      3.78 o
   0   2   3      724.41      684.00      4.05 o
   1   2   3       47.07       39.49      0.63 o
   2   2   3       63.27       68.95      1.13 o
   3   2   3     1322.51     1279.62      4.89 o
   4   2   3      327.67      271.62      2.54 o
   5   2   3      214.44      204.04      2.45 o
   6   2   3       13.97       13.34      0.73 o
   7   2   3        8.58        9.32      0.76 o
   8   2   3        4.39        6.47      0.79 o
   9   2   3       13.65       11.71      1.01 o
  -6   3   3       94.93      101.32      2.54 o
  -5   3   3      150.23      138.11      2.63 o
  -4   3   3       32.24       29.48      0.93 o
  -3   3   3      330.97      310.99      3.17 o
  -2   3   3       20.88       18.32      0.66 o
  -1   3   3        1.85        0.90      0.45 o
   0   3   3      223.73      195.00      3.49 o
   1   3   3      493.21      448.74      3.84 o
   2   3   3     2027.21     1904.10      6.01 o
   3   3   3      406.44      464.03      3.13 o
   4   3   3      452.14      444.35      3.30 o
   5   3   3      532.41      505.06      3.85 o
   6   3   3       47.78       38.85      1.12 o
   7   3   3       14.28       16.95      0.83 o
   8   3   3      180.87      164.14      2.99 o
   9   3   3       67.71       68.09      1.98 o
  -6   4   3       73.28       67.28      2.02 o
  -5   4   3        2.29        4.53      0.76 o
  -4   4   3      260.12      260.38      3.40 o
  -3   4   3      379.22      352.27      3.65 o
  -2   4   3      473.76      447.75      3.78 o
  -1   4   3      141.64      130.41      1.41 o
   0   4   3      349.28      332.99      4.85 o
   1   4   3      608.30      574.96      9.72 o
   2   4   3       39.95       33.99      0.92 o
   3   4   3      100.98       85.28      1.58 o
   4   4   3      542.23      492.51      3.68 o
   5   4   3      381.17      349.27      3.34 o
   6   4   3      211.64      199.67      2.82 o
   7   4   3      288.74      232.28      3.29 o
   8   4   3       62.87       62.34      1.81 o
   9   4   3       62.76       61.81      1.92 o
  -5   5   3       49.07       50.76      1.59 o
  -4   5   3       27.42       25.65      1.04 o
  -3   5   3       46.66       40.81      1.25 o
  -2   5   3      210.54      195.72      2.82 o
  -1   5   3      447.27      427.07      7.50 o
   0   5   3       20.84       27.48      0.59 o
   1   5   3      898.79      824.10     13.37 o
   2   5   3      367.75      334.79      3.08 o
   3   5   3      308.25      300.96      2.99 o
   4   5   3      122.83      118.71      2.06 o
   5   5   3       40.06       36.47      1.09 o
   6   5   3      146.68      140.23      2.50 o
   7   5   3        6.19       10.47      0.84 o
   8   5   3      100.13      100.62      2.60 o
  -4   6   3        0.46        0.99      1.18 o
  -3   6   3       16.93       20.61      0.94 o
  -2   6   3      119.92      119.40      2.50 o
  -1   6   3        0.75        0.70      1.06 o
   0   6   3      320.69      312.58      3.11 o
   1   6   3       42.77       40.54      1.40 o
   2   6   3       52.94       50.81      1.52 o
   3   6   3       73.01       68.99      1.77 o
   4   6   3        4.42        5.41      0.65 o
   5   6   3      258.68      247.82      3.22 o
   6   6   3      120.13      118.38      2.48 o
   7   6   3        0.74        1.59      1.08 o
   8   6   3       24.90       28.28      1.08 o
  -3   7   3       53.99       55.71      1.64 o
  -2   7   3       27.93       29.81      1.07 o
  -1   7   3       35.73       35.20      0.78 o
   0   7   3       26.72       28.28      1.00 o
   1   7   3       41.95       44.74      1.56 o
   2   7   3      165.84      159.03      2.67 o
   3   7   3       45.87       45.34      1.31 o
   4   7   3       85.55       82.68      2.10 o
   5   7   3      122.63      119.65      2.50 o
   6   7   3       36.45       38.62      1.13 o
   7   7   3       13.76       12.51      0.92 o
   8   7   3       25.40       29.55      1.17 o
  -2   8   3       49.22       50.50      1.49 o
  -1   8   3      132.00      134.30      2.40 o
   0   8   3       55.09       56.10      1.14 o
   1   8   3       40.90       39.03      0.82 o
   2   8   3      197.20      196.16      3.28 o
   3   8   3      101.11      103.84      2.45 o
   4   8   3        2.25        4.45      0.76 o
   5   8   3       47.94       48.28      1.50 o
   6   8   3       98.74      102.74      2.63 o
   7   8   3      236.06      271.48      4.15 o
   1   9   3       46.29       46.07      0.96 o
   2   9   3       44.20       42.38      1.24 o
   3   9   3       73.15       76.72      2.03 o
   4   9   3       63.37       69.78      1.96 o
   5   9   3       17.17       19.96      1.09 o
  -3  -9   4       22.37       23.51      1.10 o
  -2  -9   4       88.65       93.17      2.62 o
  -1  -9   4        5.67        5.31      1.73 o
  -5  -8   4      101.53      107.66      2.75 o
  -4  -8   4      129.49      118.82      2.77 o
  -3  -8   4       52.07       56.53      1.72 o
  -2  -8   4      280.11      251.60      3.71 o
  -1  -8   4      252.06      245.35      2.61 o
   0  -8   4      130.00      135.96      2.05 o
   1  -8   4       55.78       53.78      1.45 o
   2  -8   4      284.37      281.37      4.25 o
  -6  -7   4      167.47      178.54      3.37 o
  -5  -7   4      176.56      180.50      3.17 o
  -4  -7   4        2.64        1.41      1.15 o
  -3  -7   4      378.69      355.10      4.05 o
  -2  -7   4      170.86      169.68      2.87 o
  -1  -7   4       77.86       77.84      3.57 o
   0  -7   4       82.59       77.46      2.15 o
   1  -7   4      236.73      237.75      2.43 o
   2  -7   4      750.58      749.63      6.18 o
   3  -7   4      106.96      109.42      2.70 o
  -7  -6   4       23.07       24.41      1.11 o
  -6  -6   4      110.22      108.02      2.58 o
  -5  -6   4       70.40       71.78      2.11 o
  -4  -6   4       58.22       52.78      1.53 o
  -3  -6   4       11.79       17.54      0.79 o
  -2  -6   4      387.59      366.25      3.73 o
  -1  -6   4      573.73      560.10      7.08 o
   0  -6   4      189.00      182.98      1.96 o
   1  -6   4      525.88      547.40      3.34 o
   2  -6   4       47.78       46.41      1.36 o
   3  -6   4       44.20       47.50      1.43 o
   4  -6   4      190.19      190.44      3.34 o
  -7  -5   4      130.80      131.36      2.88 o
  -6  -5   4       16.05       18.93      0.94 o
  -5  -5   4      219.65      229.22      3.20 o
  -4  -5   4      476.11      465.33      4.20 o
  -3  -5   4       87.71       79.74      1.84 o
  -2  -5   4      256.94      256.57      2.92 o
  -1  -5   4      353.00      360.28      2.40 o
   0  -5   4      950.12      958.79      3.88 o
   1  -5   4      130.19      137.08      1.63 o
   2  -5   4      159.93      168.54      2.61 o
   3  -5   4      668.32      702.62      5.34 o
   4  -5   4       65.46       60.37      1.74 o
   5  -5   4        1.39        1.80      1.26 o
  -8  -4   4      202.58      221.89      3.89 o
  -7  -4   4       10.20        9.46      0.91 o
  -6  -4   4      299.57      302.65      3.81 o
  -5  -4   4      237.39      241.75      3.16 o
  -4  -4   4      266.50      260.76      3.06 o
  -3  -4   4      219.61      198.60      2.54 o
  -2  -4   4      350.90      345.92      3.14 o
  -1  -4   4     1281.58     1260.80      4.03 o
   0  -4   4     2190.16     2169.88     26.42 o
   1  -4   4      867.58      925.91      3.59 o
   2  -4   4      154.86      158.24      2.34 o
   3  -4   4     1265.23     1341.37      6.82 o
   4  -4   4       44.60       48.47      1.52 o
   5  -4   4      133.69      135.23      2.78 o
   6  -4   4      215.17      214.85      3.56 o
  -8  -3   4       27.75       30.51      1.21 o
  -7  -3   4      389.95      382.24      4.53 o
  -6  -3   4       37.70       37.53      1.16 o
  -5  -3   4      205.65      215.60      2.94 o
  -4  -3   4     1138.14     1173.57      6.04 o
  -3  -3   4      148.69      135.23      2.04 o
  -2  -3   4       81.43       79.56      1.52 o
  -1  -3   4      994.17     1009.62      4.42 o
   0  -3   4     1003.25     1007.88      3.34 o
   1  -3   4      146.36      147.43      1.38 o
   2  -3   4      894.66      949.24      4.96 o
   3  -3   4     1284.89     1376.94      6.40 o
   4  -3   4      881.83      950.69      5.76 o
   5  -3   4      392.73      396.52      4.10 o
   6  -3   4       91.36       86.26      2.42 o
   7  -3   4      346.24      343.61      4.59 o
  -8  -2   4       68.82       74.09      2.09 o
  -7  -2   4       74.41       81.95      2.33 o
  -6  -2   4       60.07       63.93      1.67 o
  -5  -2   4      213.45      208.94      2.86 o
  -4  -2   4      298.97      289.72      3.01 o
  -3  -2   4      346.93      364.38      3.06 o
  -2  -2   4        1.79        3.25      0.39 o
  -1  -2   4     1003.15      984.41      3.11 o
   0  -2   4      431.59      454.23      2.09 o
   1  -2   4       55.24       81.96      0.98 o
   2  -2   4     1618.13     1978.89      6.64 o
   3  -2   4       86.78       92.50      1.70 o
   4  -2   4      217.26      225.68      2.75 o
   5  -2   4      101.98      113.14      2.21 o
   6  -2   4      105.25      111.19      2.41 o
   7  -2   4      305.87      315.12      4.14 o
  -8  -1   4       52.88       52.64      1.43 o
  -7  -1   4       21.69       17.84      1.00 o
  -6  -1   4      206.14      200.96      3.06 o
  -5  -1   4       89.80       88.81      1.99 o
  -4  -1   4      128.90      139.42      2.18 o
  -3  -1   4      899.87      894.59      4.68 o
  -2  -1   4     1777.26     1744.09      6.03 o
  -1  -1   4      291.25      289.15      2.31 o
   0  -1   4     1241.42     1287.84      3.32 o
   1  -1   4     2666.88     2876.61     11.32 o
   2  -1   4      501.23      670.69      3.65 o
   3  -1   4      107.81      127.47      1.82 o
   4  -1   4     1835.89     2021.61      7.49 o
   5  -1   4        6.79        7.33      0.71 o
   6  -1   4      167.82      181.33      2.88 o
   7  -1   4       23.51       21.40      1.05 o
   8  -1   4      106.60      107.87      2.81 o
  -7   0   4      111.64      116.16      2.85 o
  -6   0   4      114.72      132.34      2.59 o
  -5   0   4      100.93      107.33      2.19 o
  -4   0   4      460.43      440.34      3.75 o
  -3   0   4      877.48      818.74      4.56 o
  -2   0   4      510.62      511.50      3.31 o
  -1   0   4       43.08       43.61      1.18 o
   0   0   4     3518.90     3495.71      5.47 o
   1   0   4     7355.82     7276.51     14.09 o
   2   0   4      516.12      570.11      3.25 o
   3   0   4      523.68      581.43      3.56 o
   4   0   4     1746.35     1843.04      6.89 o
   5   0   4     1582.86     1649.51      7.15 o
   6   0   4      200.78      237.14      3.14 o
   7   0   4      203.21      221.03      3.27 o
   8   0   4      389.07      390.55      4.73 o
  -7   1   4      116.60      120.64      2.81 o
  -6   1   4      123.65      122.83      2.60 o
  -5   1   4        0.69        2.59      0.63 o
  -4   1   4      352.12      340.62      3.44 o
  -3   1   4     1548.66     1580.22      6.57 o
  -2   1   4      211.15      226.49      2.34 o
  -1   1   4     1155.98     1173.67      3.38 o
   0   1   4     1775.44     1713.57     14.50 o
   1   1   4      921.95      932.89      2.82 o
   2   1   4      339.67      349.42      2.56 o
   3   1   4     1165.36     1206.86      5.06 o
   4   1   4      873.83      902.54      4.76 o
   5   1   4      423.73      434.94      3.66 o
   6   1   4     1731.17     1735.38      7.98 o
   7   1   4      130.12      146.54      2.69 o
   8   1   4      120.46      110.93      2.66 o
  -7   2   4       52.22       50.46      1.55 o
  -6   2   4       55.33       57.47      1.79 o
  -5   2   4      140.63      142.64      2.63 o
  -4   2   4       76.03       75.62      1.93 o
  -3   2   4       68.49       66.67      1.62 o
  -2   2   4     3281.79     3260.85      9.19 o
  -1   2   4      412.54      432.10      3.93 o
   0   2   4       35.56       36.31      0.71 o
   1   2   4      529.23      502.74      2.19 o
   2   2   4      717.58      658.17      3.61 o
   3   2   4      424.47      401.51      2.99 o
   4   2   4       20.25       18.25      0.64 o
   5   2   4      345.83      323.73      3.19 o
   6   2   4      191.07      183.80      2.71 o
   7   2   4      141.05      148.07      2.70 o
   8   2   4       45.31       45.79      1.35 o
  -6   3   4       61.66       56.94      1.68 o
  -5   3   4      100.83       96.33      2.41 o
  -4   3   4       19.12       18.60      0.86 o
  -3   3   4      222.05      215.83      2.82 o
  -2   3   4      353.56      342.02      3.23 o
  -1   3   4     1527.30     1532.23      8.74 o
   0   3   4      204.13      183.62      1.51 o
   1   3   4      292.46      264.13      1.73 o
   2   3   4     2213.41     2161.40      6.99 o
   3   3   4        4.36        6.37      0.51 o
   4   3   4        6.04        5.28      0.54 o
   5   3   4      443.13      412.80      3.65 o
   6   3   4       52.54       49.99      1.39 o
   7   3   4      101.46       93.17      2.28 o
   8   3   4       86.95       85.43      2.35 o
   9   3   4      112.69      105.31      2.76 o
  -5   4   4       68.51       74.45      2.01 o
  -4   4   4       54.29       63.01      1.74 o
  -3   4   4      164.94      149.12      2.58 o
  -2   4   4      276.59      283.18      3.19 o
  -1   4   4      651.94      652.82      5.05 o
   0   4   4      199.16      184.42      1.66 o
   1   4   4      592.59      572.40     10.19 o
   2   4   4      921.76      857.56      4.72 o
   3   4   4      905.02      849.47      4.82 o
   4   4   4      487.06      481.79      3.82 o
   5   4   4      818.31      747.55      5.07 o
   6   4   4      333.10      274.84      3.36 o
   7   4   4        3.51        0.47      1.07 o
   8   4   4      143.31      136.15      2.87 o
  -5   5   4      133.44      130.98      3.09 o
  -4   5   4       38.69       33.04      1.15 o
  -3   5   4       50.52       45.42      1.35 o
  -2   5   4      180.17      185.64      2.89 o
  -1   5   4       67.91       61.91      2.04 o
   0   5   4      138.89      120.98      2.76 o
   1   5   4      728.57      694.95      6.92 o
   2   5   4      339.72      328.39      3.24 o
   3   5   4       74.59       72.66      1.69 o
   4   5   4      503.93      494.88      4.12 o
   5   5   4      203.30      181.41      2.77 o
   6   5   4      217.48      224.45      3.18 o
   7   5   4      371.35      351.03      4.18 o
   8   5   4       86.31       89.52      2.48 o
  -4   6   4       69.91       67.46      2.06 o
  -3   6   4       43.12       50.17      1.53 o
  -2   6   4      105.74      109.23      2.51 o
  -1   6   4      100.26       92.13      1.55 o
   0   6   4       54.47       58.08      1.42 o
   1   6   4       72.33       75.45      2.23 o
   2   6   4       42.80       40.21      1.16 o
   3   6   4       29.21       23.75      0.85 o
   4   6   4      303.07      284.67      3.40 o
   5   6   4       11.21       13.42      0.78 o
   6   6   4       90.24       91.30      2.27 o
   7   6   4      119.45      113.40      2.59 o
   8   6   4       39.54       36.75      1.22 o
  -2   7   4       33.23       30.16      1.14 o
  -1   7   4      104.23      103.96      1.81 o
   0   7   4      217.38      240.54      4.48 o
   1   7   4        8.99        9.48      0.55 o
   2   7   4       25.84       23.00      0.95 o
   3   7   4     1170.25     1178.67      7.19 o
   4   7   4       70.28       68.43      1.94 o
   5   7   4        9.82       10.55      0.82 o
   6   7   4      125.19      128.69      2.72 o
   7   7   4       26.88       27.01      1.10 o
  -1   8   4      104.50      115.87      3.63 o
   0   8   4       67.10       76.01      1.43 o
   1   8   4       40.98       40.40      2.48 o
   2   8   4      263.72      266.85      3.83 o
   3   8   4        2.89        3.41      0.82 o
   4   8   4      231.17      237.62      3.66 o
   5   8   4      132.56      138.11      2.93 o
   6   8   4       96.15      100.52      2.62 o
   2   9   4       51.62       55.92      1.70 o
   3   9   4       26.13       27.44      1.14 o
   4   9   4       59.07       61.49      1.95 o
  -4  -8   5       22.33       21.19      1.06 o
  -3  -8   5       77.25       74.91      2.02 o
  -2  -8   5      199.10      187.28      3.38 o
  -1  -8   5      132.55      137.35      5.57 o
   0  -8   5        6.79        6.33      0.88 o
   1  -8   5      101.38       95.09      1.87 o
  -6  -7   5       42.76       45.77      1.50 o
  -5  -7   5      106.62       95.56      2.62 o
  -4  -7   5       51.92       55.31      1.56 o
  -3  -7   5      267.01      265.01      3.70 o
  -2  -7   5       12.72       15.95      0.88 o
  -1  -7   5      206.22      194.19      2.23 o
   0  -7   5      550.69      535.17      3.61 o
   1  -7   5       39.31       39.42      0.89 o
   2  -7   5      126.12      130.57      2.92 o
   3  -7   5       78.20       75.79      2.14 o
  -6  -6   5        3.25        2.28      1.27 o
  -5  -6   5        8.89       12.60      0.88 o
  -4  -6   5      303.90      294.88      3.78 o
  -3  -6   5       70.39       67.89      1.99 o
  -2  -6   5        1.84        2.66      0.66 o
  -1  -6   5      310.76      308.52      6.77 o
   0  -6   5      724.51      745.00     11.58 o
   1  -6   5        2.26        2.18      0.59 o
   2  -6   5       79.47       77.32      2.13 o
   3  -6   5      169.33      166.86      3.10 o
   4  -6   5      113.37      106.47      2.65 o
  -7  -5   5       18.50       21.56      1.09 o
  -6  -5   5       29.88       34.51      1.15 o
  -5  -5   5       99.83      101.91      2.45 o
  -4  -5   5      254.54      236.64      3.23 o
  -3  -5   5        0.97        1.39      0.97 o
  -2  -5   5       88.70       92.79      1.98 o
  -1  -5   5      401.44      393.14      2.66 o
   0  -5   5      143.42      148.48      1.74 o
   1  -5   5      979.75      990.79      4.30 o
   2  -5   5      428.50      442.93      4.28 o
   3  -5   5       39.76       45.48      1.35 o
   4  -5   5      210.51      201.03      3.27 o
   5  -5   5       20.98       22.80      1.08 o
  -7  -4   5      130.62      134.11      2.99 o
  -6  -4   5       62.72       58.57      1.79 o
  -5  -4   5      112.92      109.69      2.35 o
  -4  -4   5      180.90      187.38      2.80 o
  -3  -4   5      270.85      285.78      3.21 o
  -2  -4   5      977.99      965.07      5.54 o
  -1  -4   5      128.18      118.37      1.45 o
   0  -4   5      388.13      378.44      2.43 o
   1  -4   5      266.83      294.05      2.22 o
   2  -4   5       85.84       92.36      1.96 o
   3  -4   5      710.76      737.01      5.31 o
   4  -4   5        7.21       12.32      0.85 o
   5  -4   5      546.89      532.77      5.16 o
   6  -4   5      246.66      242.51      3.84 o
  -7  -3   5       29.24       30.13      1.19 o
  -6  -3   5       90.70      103.62      2.48 o
  -5  -3   5      179.37      200.91      2.95 o
  -4  -3   5       33.20       32.77      0.99 o
  -3  -3   5      843.60      843.10      5.16 o
  -2  -3   5      515.76      489.99      3.79 o
  -1  -3   5      108.80      105.37      1.97 o
   0  -3   5     1094.99     1074.57      6.02 o
   1  -3   5      440.68      442.16      6.46 o
   2  -3   5      281.21      274.41      2.94 o
   3  -3   5      342.12      385.31      3.67 o
   4  -3   5      774.08      777.84      5.48 o
   5  -3   5       21.80       28.76      1.04 o
   6  -3   5       85.41       86.02      2.38 o
   7  -3   5      129.08      131.01      3.08 o
  -7  -2   5       39.41       41.48      1.25 o
  -6  -2   5       37.60       37.03      1.11 o
  -5  -2   5        9.68        9.90      0.72 o
  -4  -2   5      236.94      236.22      2.97 o
  -3  -2   5        2.08        1.48      0.80 o
  -2  -2   5       74.14       81.53      1.62 o
  -1  -2   5      403.64      414.18      7.29 o
   0  -2   5     1149.33     1166.61      5.53 o
   1  -2   5      247.00      241.96      1.75 o
   2  -2   5      595.20      646.79      4.14 o
   3  -2   5       95.00       89.83      1.80 o
   4  -2   5      100.95      112.85      2.15 o
   5  -2   5      398.67      406.31      4.09 o
   6  -2   5       11.02       11.03      0.88 o
   7  -2   5      230.55      246.61      3.84 o
  -7  -1   5       45.49       47.79      1.33 o
  -6  -1   5       64.47       70.10      1.83 o
  -5  -1   5       48.29       47.23      1.30 o
  -4  -1   5      110.63      123.24      2.20 o
  -3  -1   5      811.83      801.64      4.85 o
  -2  -1   5        1.59        3.52      0.49 o
  -1  -1   5      127.04      137.20      1.32 o
   0  -1   5       40.64       32.00      0.63 o
   1  -1   5      445.23      453.06      2.96 o
   2  -1   5      182.45      189.26      2.21 o
   3  -1   5      589.39      640.60      4.20 o
   4  -1   5      713.61      774.42      4.93 o
   5  -1   5      215.67      231.99      3.04 o
   6  -1   5      155.94      165.23      2.82 o
   7  -1   5      113.93      119.17      2.68 o
   8  -1   5       24.74       24.98      1.20 o
  -7   0   5      123.57      134.70      3.01 o
  -6   0   5       15.61       19.48      0.99 o
  -5   0   5      190.93      175.65      2.91 o
  -4   0   5      303.86      300.71      3.35 o
  -3   0   5      214.99      211.88      2.62 o
  -2   0   5      384.90      388.56      3.22 o
  -1   0   5      927.62      923.23      4.18 o
   0   0   5      641.82      612.77      2.57 o
   1   0   5      198.25      190.46      1.47 o
   2   0   5      481.82      540.38      3.51 o
   3   0   5      869.47      925.15      4.85 o
   4   0   5      394.93      430.22      3.62 o
   5   0   5       33.26       38.99      1.17 o
   6   0   5      998.78     1063.81      6.60 o
   7   0   5      339.89      350.19      4.18 o
   8   0   5      176.52      180.42      3.39 o
  -6   1   5      185.61      171.04      3.21 o
  -5   1   5       27.02       32.26      1.05 o
  -4   1   5       46.64       52.53      1.47 o
  -3   1   5      136.68      144.09      2.30 o
  -2   1   5      989.07      983.19      5.20 o
  -1   1   5      679.56      668.01      2.85 o
   0   1   5      352.18      348.10      3.76 o
   1   1   5      456.71      479.72      4.35 o
   2   1   5      500.21      475.44      3.29 o
   3   1   5      454.76      438.73      3.33 o
   4   1   5      320.62      338.91      3.17 o
   5   1   5      979.43     1034.70      5.90 o
   6   1   5       14.28       13.89      0.83 o
   7   1   5       50.23       50.51      1.48 o
   8   1   5      469.75      475.53      5.18 o
  -6   2   5       14.41       17.28      0.99 o
  -5   2   5       48.19       55.83      1.67 o
  -4   2   5       77.06       71.83      1.94 o
  -3   2   5       19.95       15.42      0.79 o
  -2   2   5       48.96       45.73      1.25 o
  -1   2   5        9.91       11.83      0.44 o
   0   2   5      491.02      476.04      2.43 o
   1   2   5      879.34      820.50      3.11 o
   2   2   5      246.71      234.52      2.43 o
   3   2   5      110.40      107.72      1.80 o
   4   2   5      557.16      577.35      4.14 o
   5   2   5      435.53      426.03      3.84 o
   6   2   5        2.39        2.43      0.67 o
   7   2   5       33.66       36.49      1.08 o
   8   2   5       76.87       81.02      2.35 o
  -5   3   5       26.69       27.02      1.07 o
  -4   3   5       60.64       53.79      1.65 o
  -3   3   5      259.06      256.01      3.28 o
  -2   3   5       35.55       38.31      1.13 o
  -1   3   5       18.01       18.02      0.51 o
   0   3   5      218.22      204.15      1.74 o
   1   3   5      745.64      735.64      6.91 o
   2   3   5       64.26       72.42      1.55 o
   3   3   5       85.88       94.17      1.78 o
   4   3   5      517.69      477.66      3.87 o
   5   3   5      335.45      313.64      3.41 o
   6   3   5      146.80      135.92      2.55 o
   7   3   5      224.76      216.46      3.28 o
   8   3   5       42.31       45.90      1.39 o
  -5   4   5       80.83       78.49      2.14 o
  -4   4   5       33.13       32.95      1.16 o
  -3   4   5      178.75      180.46      2.94 o
  -2   4   5      244.55      238.69      3.17 o
  -1   4   5      112.80      107.24      1.50 o
   0   4   5      177.55      169.83      3.33 o
   1   4   5       67.09       63.84      1.13 o
   2   4   5     1150.06     1135.01      5.87 o
   3   4   5      130.01      109.63      1.99 o
   4   4   5       97.97       86.39      1.90 o
   5   4   5      149.95      148.44      2.55 o
   6   4   5      375.16      343.46      3.88 o
   7   4   5       34.24       36.58      1.12 o
   8   4   5       79.74       69.98      2.00 o
  -4   5   5       17.86       18.85      1.05 o
  -3   5   5       31.36       31.52      1.10 o
  -2   5   5      207.25      202.70      3.15 o
  -1   5   5       95.73       99.84      1.56 o
   0   5   5      144.33      140.00      2.95 o
   1   5   5      290.27      282.38      8.48 o
   2   5   5      262.72      261.04      3.11 o
   3   5   5      135.95      137.26      2.34 o
   4   5   5       76.14       71.53      1.92 o
   5   5   5      240.90      226.14      3.14 o
   6   5   5      105.73      114.91      2.48 o
   7   5   5      103.88       94.31      2.44 o
   8   5   5       96.14       92.07      2.56 o
  -3   6   5       11.64        9.80      0.94 o
  -2   6   5        0.42        1.26      1.17 o
  -1   6   5      222.40      221.04      2.38 o
   0   6   5        0.92        0.60      0.73 o
   1   6   5       37.86       33.98      0.73 o
   2   6   5      104.17       99.94      2.17 o
   3   6   5      138.86      143.12      2.58 o
   4   6   5       99.98      103.17      2.27 o
   5   6   5       81.88       81.05      2.17 o
   6   6   5       93.80       91.19      2.35 o
   7   6   5        5.49        7.96      0.88 o
  -2   7   5       73.61       72.00      2.09 o
  -1   7   5        1.57        2.89      0.69 o
   0   7   5       51.05       54.52      1.17 o
   1   7   5       66.64       66.75      1.97 o
   2   7   5       44.14       48.66      1.43 o
   3   7   5       41.44       45.17      1.31 o
   4   7   5        5.30        6.07      0.76 o
   5   7   5       42.51       42.78      1.28 o
   6   7   5      101.05      104.64      2.61 o
   7   7   5       45.58       46.51      1.43 o
   0   8   5       30.77       31.48      0.84 o
   1   8   5       27.49       29.98      0.82 o
   2   8   5      102.24      109.70      2.71 o
   3   8   5       34.10       37.04      1.20 o
   4   8   5       54.54       59.09      1.66 o
   5   8   5       56.90       67.00      1.96 o
  -3  -8   6       15.97       12.44      1.01 o
  -2  -8   6      192.84      183.16      3.43 o
  -1  -8   6        6.94        6.22      0.66 o
  -5  -7   6       17.26       20.71      1.09 o
  -4  -7   6       48.55       46.04      1.42 o
  -3  -7   6       26.25       23.84      1.10 o
  -2  -7   6       51.27       48.36      1.38 o
  -1  -7   6       65.24       59.64      1.25 o
   0  -7   6      172.88      168.09      2.97 o
   1  -7   6        9.14        9.83      0.80 o
   2  -7   6      163.31      154.30      3.18 o
  -6  -6   6       18.65       19.50      1.12 o
  -5  -6   6      137.82      137.64      3.01 o
  -4  -6   6        3.45        3.88      0.81 o
  -3  -6   6       76.78       73.69      2.13 o
  -2  -6   6       58.48       58.87      1.70 o
  -1  -6   6       45.43       43.88      0.88 o
   0  -6   6       31.40       30.66      0.74 o
   1  -6   6       89.20       86.80      1.62 o
   2  -6   6      128.25      119.69      2.63 o
   3  -6   6      218.39      199.22      3.46 o
  -6  -5   6       27.77       26.03      1.14 o
  -5  -5   6       24.97       22.48      1.00 o
  -4  -5   6      162.59      154.31      2.80 o
  -3  -5   6        1.72        2.04      1.07 o
  -2  -5   6        9.23        8.13      0.73 o
  -1  -5   6     1395.29     1319.88     17.36 o
   0  -5   6       50.38       49.57      1.06 o
   1  -5   6       58.53       58.90      1.13 o
   2  -5   6       88.91       91.24      2.28 o
   3  -5   6        2.80        3.35      0.78 o
   4  -5   6       40.80       40.91      1.22 o
   5  -5   6        4.43        6.63      0.96 o
  -6  -4   6        0.76        1.33      1.16 o
  -5  -4   6       22.16       26.85      1.03 o
  -4  -4   6      288.35      299.88      3.72 o
  -3  -4   6       15.60       16.32      0.80 o
  -2  -4   6      114.56      108.24      2.18 o
  -1  -4   6       47.24       45.23      1.11 o
   0  -4   6     1025.81     1010.33      8.57 o
   1  -4   6       63.16       65.48      1.84 o
   2  -4   6       12.72       13.25      0.78 o
   3  -4   6      355.55      355.60      3.95 o
   4  -4   6      351.20      330.79      4.08 o
   5  -4   6       29.52       34.14      1.16 o
  -7  -3   6        1.42        1.71      1.32 o
  -6  -3   6       13.27       15.70      1.01 o
  -5  -3   6      138.22      154.22      2.80 o
  -4  -3   6       71.09       70.01      2.02 o
  -3  -3   6       36.55       34.80      0.96 o
  -2  -3   6       70.11       72.78      1.77 o
  -1  -3   6        1.14        2.81      0.41 o
   0  -3   6      169.39      160.60      2.96 o
   1  -3   6      652.46      646.12      3.25 o
   2  -3   6       15.78       14.85      0.76 o
   3  -3   6      571.89      606.23      4.81 o
   4  -3   6      189.44      194.65      2.97 o
   5  -3   6       86.66       80.73      2.25 o
   6  -3   6      130.45      118.93      2.80 o
  -7  -2   6      108.76      106.85      2.85 o
  -6  -2   6       13.87       12.30      0.95 o
  -5  -2   6        3.40        2.89      0.76 o
  -4  -2   6       59.39       57.35      1.55 o
  -3  -2   6      283.63      317.49      3.43 o
  -2  -2   6       34.72       36.12      1.08 o
  -1  -2   6        2.52        3.13      0.43 o
   0  -2   6      161.03      164.33      3.10 o
   1  -2   6       33.35       38.81      0.82 o
   2  -2   6       31.73       36.28      1.15 o
   3  -2   6        1.56        1.82      0.64 o
   4  -2   6      173.73      183.84      2.81 o
   5  -2   6      266.62      271.13      3.53 o
   6  -2   6        5.68        6.01      0.88 o
   7  -2   6      162.19      150.09      3.19 o
  -6  -1   6       26.00       30.51      1.13 o
  -5  -1   6        7.47        9.12      0.75 o
  -4  -1   6       26.67       27.26      0.91 o
  -3  -1   6      416.66      407.13      3.81 o
  -2  -1   6       30.70       35.48      1.05 o
  -1  -1   6       57.03       58.20      1.04 o
   0  -1   6     1022.41     1025.98      3.75 o
   1  -1   6       48.77       63.11      1.07 o
   2  -1   6       91.82      102.60      1.90 o
   3  -1   6       82.14       93.36      1.90 o
   4  -1   6      160.87      173.60      2.64 o
   5  -1   6        1.16        1.57      1.07 o
   6  -1   6       27.65       28.65      1.05 o
   7  -1   6       30.54       32.86      1.19 o
  -6   0   6       43.63       44.29      1.39 o
  -5   0   6       23.42       20.56      0.95 o
  -4   0   6       67.91       68.74      1.91 o
  -3   0   6       16.39       16.01      0.81 o
  -2   0   6      131.40      139.80      2.22 o
  -1   0   6      171.52      178.00      1.80 o
   0   0   6      110.43       97.39      1.25 o
   1   0   6     1332.74     1362.82      4.26 o
   2   0   6       79.42       83.32      1.67 o
   3   0   6        2.63        2.77      0.55 o
   4   0   6      894.96      946.80      5.68 o
   5   0   6       11.95       10.49      0.80 o
   6   0   6      385.62      410.08      4.37 o
   7   0   6       37.67       39.09      1.22 o
  -6   1   6       10.68       15.11      1.01 o
  -5   1   6       26.55       33.78      1.12 o
  -4   1   6       88.31      101.98      2.26 o
  -3   1   6       15.57       18.03      0.83 o
  -2   1   6      324.38      331.06      3.38 o
  -1   1   6        0.99        0.34      0.47 o
   0   1   6       70.05       72.85      1.30 o
   1   1   6      449.91      436.56      2.47 o
   2   1   6      576.43      572.15      4.01 o
   3   1   6      128.63      122.37      2.07 o
   4   1   6       26.07       27.25      0.84 o
   5   1   6     2017.91     2064.48      8.84 o
   6   1   6      111.81      111.62      2.41 o
   7   1   6        4.44        4.60      0.82 o
   8   1   6      191.41      179.85      3.43 o
  -5   2   6        4.48        5.91      0.82 o
  -4   2   6       32.13       34.76      1.14 o
  -3   2   6      543.26      496.15      4.54 o
  -2   2   6        0.94        2.72      0.64 o
  -1   2   6       10.15       11.56      0.48 o
   0   2   6       25.12       21.34      0.64 o
   1   2   6      108.17       99.92      1.30 o
   2   2   6       58.18       61.38      1.54 o
   3   2   6        6.12        7.05      0.63 o
   4   2   6       14.07       16.70      0.74 o
   5   2   6        3.36        4.89      0.69 o
   6   2   6      179.59      182.93      2.95 o
   7   2   6       55.93       60.54      1.78 o
   8   2   6      184.43      180.51      3.41 o
  -5   3   6       23.77       26.55      1.10 o
  -4   3   6       34.18       31.09      1.10 o
  -3   3   6       78.89       66.65      1.99 o
  -2   3   6      658.68      640.29      5.06 o
  -1   3   6       36.77       32.29      0.82 o
   0   3   6        1.33        2.66      0.43 o
   1   3   6       72.54       73.93      1.22 o
   2   3   6       72.37       77.25      1.75 o
   3   3   6       49.34       45.64      1.29 o
   4   3   6       80.94       81.21      1.90 o
   5   3   6       46.88       45.78      1.43 o
   6   3   6        5.59        5.13      0.72 o
   7   3   6       47.01       48.45      1.47 o
   8   3   6        1.00        2.34      1.20 o
  -4   4   6        9.11        7.38      0.90 o
  -3   4   6       37.34       35.79      1.14 o
  -2   4   6        1.00        1.59      1.05 o
  -1   4   6      106.89      107.02      2.77 o
   0   4   6      179.49      187.15      3.10 o
   1   4   6       22.61       20.28      0.60 o
   2   4   6      301.38      285.92      3.28 o
   3   4   6      158.59      164.52      2.59 o
   4   4   6      147.99      144.73      2.48 o
   5   4   6      103.23       99.04      2.20 o
   6   4   6       22.02       23.34      0.94 o
   7   4   6      128.45      119.34      2.64 o
   8   4   6       15.15       16.59      1.04 o
  -3   5   6       29.88       32.02      1.16 o
  -2   5   6        3.36        1.90      1.22 o
  -1   5   6       63.18       66.86      1.63 o
   0   5   6       61.99       65.24      1.34 o
   1   5   6       34.29       29.17      0.67 o
   2   5   6        0.68        0.86      0.97 o
   3   5   6      243.85      242.47      3.22 o
   4   5   6       44.71       45.61      1.42 o
   5   5   6       35.00       37.75      1.09 o
   6   5   6      526.44      503.29      5.04 o
   7   5   6       30.70       34.57      1.16 o
  -2   6   6       22.01       20.19      1.02 o
  -1   6   6       16.38       21.83      0.72 o
   0   6   6        2.76        2.93      0.51 o
   1   6   6        5.19        5.07      0.52 o
   2   6   6       91.84       94.08      2.27 o
   3   6   6       29.95       32.28      1.04 o
   4   6   6        1.60        3.12      0.69 o
   5   6   6        9.33       10.61      0.84 o
   6   6   6       18.08       21.11      1.02 o
   7   6   6       19.57       18.83      0.99 o
  -1   7   6       38.46       44.52      0.93 o
   0   7   6        3.95        2.36      0.92 o
   1   7   6        4.66        3.52      0.58 o
   2   7   6      145.43      160.47      3.09 o
   3   7   6       15.51       15.86      0.91 o
   4   7   6       26.53       25.35      1.06 o
   5   7   6       54.67       54.89      1.79 o
   6   7   6        3.21        6.02      0.82 o
   2   8   6       37.72       36.96      1.27 o
   3   8   6      217.47      229.16      3.82 o
   4   8   6       56.50       66.63      2.03 o
  -3  -7   7        3.82        3.60      0.88 o
  -2  -7   7       46.85       47.94      1.33 o
  -1  -7   7      288.78      276.39      2.90 o
   0  -7   7       34.40       30.97      0.83 o
   1  -7   7       32.41       34.64      0.86 o
  -4  -6   7        0.46        1.49      0.78 o
  -3  -6   7       55.01       50.86      1.56 o
  -2  -6   7       21.79       21.56      1.01 o
  -1  -6   7        7.99        6.46      2.66 o
   0  -6   7       80.72       74.38      2.04 o
   1  -6   7       71.73       64.10      1.32 o
   2  -6   7      154.20      149.19      3.05 o
   3  -6   7       15.13       15.24      1.03 o
  -5  -5   7        1.18        1.62      0.83 o
  -4  -5   7       15.32       16.64      0.97 o
  -3  -5   7      185.72      183.57      3.17 o
  -2  -5   7       15.52       14.82      0.88 o
  -1  -5   7       60.83       59.91      1.30 o
   0  -5   7      247.67      246.15      2.45 o
   1  -5   7       99.55       98.20      1.71 o
   2  -5   7        5.05        4.63      0.77 o
   3  -5   7        7.28        7.57      0.90 o
   4  -5   7      110.61       93.31      2.65 o
  -6  -4   7       33.21       33.46      1.24 o
  -5  -4   7        7.89       11.71      0.93 o
  -4  -4   7      176.81      184.88      3.14 o
  -3  -4   7      106.51       98.98      2.37 o
  -2  -4   7       17.55       15.97      0.86 o
  -1  -4   7      474.22      462.40      3.61 o
   0  -4   7       24.52       23.43      0.64 o
   1  -4   7       61.93       58.00      1.12 o
   2  -4   7      197.85      195.31      3.08 o
   3  -4   7       38.97       46.59      1.43 o
   4  -4   7      214.54      211.10      3.50 o
   5  -4   7        6.10        6.75      0.97 o
  -6  -3   7       17.99       21.41      1.09 o
  -5  -3   7       15.24       17.01      0.96 o
  -4  -3   7      105.42       96.71      2.37 o
  -3  -3   7       10.45        9.76      0.78 o
  -2  -3   7      184.48      197.54      2.95 o
  -1  -3   7      199.97      201.01      2.17 o
   0  -3   7      357.59      328.44      2.53 o
   1  -3   7      182.29      179.62      4.43 o
   2  -3   7        2.75        8.74      0.74 o
   3  -3   7      749.62      719.10      5.54 o
   4  -3   7        9.60        7.84      0.81 o
   5  -3   7       24.29       20.07      1.08 o
   6  -3   7      148.96      137.45      3.11 o
  -6  -2   7        1.16        0.59      1.28 o
  -5  -2   7      106.23      104.98      2.65 o
  -4  -2   7        0.56        0.59      1.07 o
  -3  -2   7       32.29       36.02      1.10 o
  -2  -2   7       69.76       69.17      1.84 o
  -1  -2   7       18.08       15.60      0.55 o
   0  -2   7      178.03      168.81      2.28 o
   1  -2   7       33.70       41.75      0.92 o
   2  -2   7      166.86      163.16      2.56 o
   3  -2   7       38.59       37.60      1.09 o
   4  -2   7      298.78      286.01      3.62 o
   5  -2   7       61.51       62.30      1.80 o
   6  -2   7       32.00       36.44      1.21 o
  -6  -1   7       29.06       32.11      1.22 o
  -5  -1   7        4.82        5.30      0.83 o
  -4  -1   7      138.69      128.36      2.59 o
  -3  -1   7       16.10       14.18      0.82 o
  -2  -1   7       16.13       14.58      0.77 o
  -1  -1   7        6.87        8.83      0.50 o
   0  -1   7       86.44       95.33      1.38 o
   1  -1   7        6.48        6.21      0.46 o
   2  -1   7      296.80      306.67      3.34 o
   3  -1   7       49.98       56.47      1.48 o
   4  -1   7        1.14        2.48      0.70 o
   5  -1   7      221.49      224.27      3.35 o
   6  -1   7        4.05        3.64      0.83 o
   7  -1   7      139.43      137.66      3.04 o
  -5   0   7       33.20       32.76      1.17 o
  -4   0   7        3.56        5.17      0.77 o
  -3   0   7      267.35      276.14      3.48 o
  -2   0   7      163.88      173.13      2.71 o
  -1   0   7      216.15      229.52      2.07 o
   0   0   7        0.94        1.46      0.86 o
   1   0   7      290.05      301.68      2.26 o
   2   0   7       65.09       66.83      1.68 o
   3   0   7        3.05        3.14      0.68 o
   4   0   7      162.92      163.76      2.70 o
   5   0   7      182.65      189.22      3.04 o
   6   0   7       40.43       40.83      1.21 o
   7   0   7      107.55      108.11      2.68 o
  -5   1   7        9.19       11.38      0.94 o
  -4   1   7       33.85       38.68      1.17 o
  -3   1   7       94.07       86.30      2.16 o
  -2   1   7       56.37       60.63      1.57 o
  -1   1   7       49.51       52.75      1.92 o
   0   1   7      399.49      408.52      6.13 o
   1   1   7      376.78      368.56      2.53 o
   2   1   7        4.72        6.17      0.64 o
   3   1   7      165.52      166.88      2.57 o
   4   1   7     1010.97     1015.73      6.31 o
   5   1   7       78.91       81.61      2.11 o
   6   1   7       12.64       11.98      0.90 o
   7   1   7      109.88      110.55      2.74 o
  -5   2   7       29.34       28.85      1.17 o
  -4   2   7       16.37       14.67      0.96 o
  -3   2   7        0.52        2.74      0.72 o
  -2   2   7       27.71       32.91      1.00 o
  -1   2   7       42.48       39.53      0.94 o
   0   2   7      165.72      161.82      1.80 o
   1   2   7       48.61       48.89      0.97 o
   2   2   7        7.98        8.96      0.68 o
   3   2   7      187.21      185.55      2.70 o
   4   2   7       17.83       15.76      0.83 o
   5   2   7      244.11      242.29      3.36 o
   6   2   7      114.08      116.00      2.57 o
   7   2   7       10.89       11.27      0.92 o
  -4   3   7       56.83       59.76      1.89 o
  -3   3   7       32.14       32.59      1.12 o
  -2   3   7       19.19       15.98      0.89 o
  -1   3   7        6.12        6.60      0.51 o
   0   3   7       26.33       29.52      0.65 o
   1   3   7        7.38        7.89      0.52 o
   2   3   7      176.17      177.88      2.70 o
   3   3   7       17.56       22.20      0.85 o
   4   3   7        2.40        3.44      0.64 o
   5   3   7      264.85      263.60      3.51 o
   6   3   7       61.02       61.17      1.72 o
   7   3   7       10.40       12.53      0.88 o
  -3   4   7       81.74       75.14      2.06 o
  -2   4   7       75.82       73.49      1.92 o
  -1   4   7       62.91       78.24      1.50 o
   0   4   7        0.55        0.70      0.72 o
   1   4   7      377.03      361.70      6.81 o
   2   4   7      102.87      102.31      2.24 o
   3   4   7        0.66        1.01      0.98 o
   4   4   7       19.53       16.40      0.89 o
   5   4   7      128.37      118.05      2.56 o
   6   4   7       29.29       29.79      1.10 o
   7   4   7       64.57       61.31      1.91 o
  -2   5   7       59.81       63.51      1.97 o
  -1   5   7       46.97       52.20      1.59 o
   0   5   7       55.50       49.52      1.02 o
   1   5   7        5.37        5.28      0.54 o
   2   5   7      184.70      200.18      3.13 o
   3   5   7       87.18       89.54      2.25 o
   4   5   7      130.73      119.93      2.60 o
   5   5   7       11.05       11.16      0.89 o
   6   5   7       97.90       98.45      2.57 o
   7   5   7       29.57       29.49      1.21 o
  -1   6   7        7.32        8.85      0.65 o
   0   6   7       12.19       12.04      0.82 o
   1   6   7       24.98       27.41      0.76 o
   2   6   7       23.79       26.05      1.06 o
   3   6   7       41.62       44.72      1.30 o
   4   6   7        9.03       10.29      0.84 o
   5   6   7       47.18       45.00      1.39 o
   6   6   7       19.60       21.76      1.08 o
   1   7   7        6.25        7.54      0.64 o
   2   7   7        1.40        2.41      1.21 o
   3   7   7       23.08       26.36      1.10 o
   4   7   7       16.15       17.46      1.04 o
   5   7   7        8.23       10.81      0.95 o
  -3  -6   8       31.52       32.52      1.21 o
  -2  -6   8       47.44       47.89      1.46 o
  -1  -6   8       48.61       47.47      1.00 o
   0  -6   8      119.47      109.40      4.09 o
   1  -6   8        5.17        6.74      0.65 o
  -4  -5   8       15.95       16.47      1.04 o
  -3  -5   8       18.23       17.73      1.03 o
  -2  -5   8      123.81      115.43      2.73 o
  -1  -5   8       78.44       74.83      2.19 o
   0  -5   8      285.50      269.06      2.72 o
   1  -5   8        8.63        8.66      0.63 o
   2  -5   8        1.55        1.41      1.22 o
   3  -5   8      121.99      113.18      2.82 o
  -4  -4   8      120.08      120.87      2.90 o
  -3  -4   8      179.34      170.57      3.17 o
  -2  -4   8       77.96       76.95      2.27 o
  -1  -4   8      618.53      568.40      9.17 o
   0  -4   8      135.69      130.75      3.35 o
   1  -4   8      175.96      166.87      2.79 o
   2  -4   8      207.47      201.13      3.30 o
   3  -4   8      131.74      127.17      2.83 o
   4  -4   8      269.18      268.21      4.08 o
  -5  -3   8        2.12        1.68      1.34 o
  -4  -3   8      131.61      143.22      3.03 o
  -3  -3   8       99.30      107.81      2.54 o
  -2  -3   8      185.85      192.04      3.11 o
  -1  -3   8        8.32        9.01      1.06 o
   0  -3   8      444.16      423.73      3.08 o
   1  -3   8      341.07      324.29      5.90 o
   2  -3   8       27.33       29.07      1.03 o
   3  -3   8      120.90      122.40      2.65 o
   4  -3   8      367.46      350.09      4.38 o
   5  -3   8      193.75      188.84      3.42 o
  -5  -2   8       28.15       33.15      1.24 o
  -4  -2   8       90.70       94.26      2.53 o
  -3  -2   8       84.27       80.25      2.28 o
  -2  -2   8      108.64       99.56      2.33 o
  -1  -2   8       73.49       74.59      1.42 o
   0  -2   8       59.72       58.58      1.11 o
   1  -2   8      199.87      197.44      2.12 o
   2  -2   8       15.98       15.94      0.85 o
   3  -2   8      196.72      187.11      3.12 o
   4  -2   8      130.86      144.60      2.83 o
   5  -2   8       33.73       36.62      1.22 o
  -5  -1   8       15.56       16.21      1.04 o
  -4  -1   8       13.69        9.38      0.87 o
  -3  -1   8       69.87       66.22      1.82 o
  -2  -1   8      147.56      149.03      2.75 o
  -1  -1   8      165.13      167.31      2.28 o
   0  -1   8      112.28      105.42      1.59 o
   1  -1   8      214.53      211.58      2.15 o
   2  -1   8      235.59      236.18      3.22 o
   3  -1   8       34.53       36.74      1.05 o
   4  -1   8        2.27        1.62      1.17 o
   5  -1   8      296.96      284.67      4.02 o
   6  -1   8        5.66        7.88      0.94 o
  -5   0   8       50.32       55.69      1.71 o
  -4   0   8        5.08        7.25      0.89 o
  -3   0   8      198.09      196.67      3.27 o
  -2   0   8       84.74       85.64      2.17 o
  -1   0   8        9.54        9.25      1.20 o
   0   0   8      446.13      414.01      6.28 o
   1   0   8      196.56      197.44      2.06 o
   2   0   8      279.80      275.46      3.44 o
   3   0   8      115.04      117.38      2.40 o
   4   0   8      344.52      330.86      3.95 o
   5   0   8      458.31      473.40      4.89 o
   6   0   8       45.57       51.47      1.62 o
  -4   1   8       59.26       65.44      1.93 o
  -3   1   8       60.50       58.08      1.61 o
  -2   1   8      101.72      111.49      2.48 o
  -1   1   8      100.81      111.99      1.68 o
   0   1   8        9.18       10.03      0.55 o
   1   1   8      534.35      537.20      5.93 o
   2   1   8      365.53      355.63      3.83 o
   3   1   8        9.56        9.77      0.79 o
   4   1   8      708.56      690.91      5.61 o
   5   1   8       56.98       54.99      1.57 o
   6   1   8      197.42      200.84      3.45 o
  -4   2   8       77.42       73.68      2.09 o
  -3   2   8        6.13        7.45      0.90 o
  -2   2   8      162.22      171.76      3.07 o
  -1   2   8      123.38      120.52      3.52 o
   0   2   8       20.84       22.64      0.64 o
   1   2   8       58.17       55.44      2.03 o
   2   2   8       62.32       63.07      1.88 o
   3   2   8      530.74      545.83      4.89 o
   4   2   8       91.87       98.80      2.37 o
   5   2   8      158.69      146.72      2.88 o
   6   2   8      257.59      266.17      3.90 o
  -3   3   8      148.70      135.84      2.97 o
  -2   3   8       34.15       33.45      1.15 o
  -1   3   8       45.68       50.62      1.04 o
   0   3   8      101.69      113.41      1.75 o
   1   3   8       61.00       55.14      1.14 o
   2   3   8      133.22      143.43      2.70 o
   3   3   8      123.74      123.89      2.61 o
   4   3   8      138.57      135.50      2.72 o
   5   3   8        1.35        0.56      1.15 o
   6   3   8       49.32       45.47      1.37 o
  -2   4   8       57.49       61.59      1.71 o
  -1   4   8      147.87      172.78      3.56 o
   0   4   8       58.15       57.09      1.23 o
   1   4   8       38.91       33.26      0.77 o
   2   4   8      127.76      135.49      2.72 o
   3   4   8      124.88      126.09      2.66 o
   4   4   8       88.74       87.62      2.36 o
   5   4   8      208.88      204.91      3.45 o
   6   4   8       83.66       83.39      2.42 o
  -1   5   8       26.47       33.36      0.86 o
   0   5   8       71.50       77.01      1.50 o
   1   5   8       25.42       29.88      0.77 o
   2   5   8      146.76      143.07      2.96 o
   3   5   8       39.94       40.41      1.29 o
   4   5   8       47.27       47.73      1.42 o
   5   5   8      212.08      213.32      3.66 o
   6   5   8       36.25       40.36      1.32 o
   1   6   8      105.54      115.26      3.74 o
   2   6   8        3.81        3.72      0.84 o
   3   6   8       22.35       21.80      1.10 o
   4   6   8       57.56       63.42      1.76 o
  -2  -5   9        9.43       10.01      0.98 o
  -1  -5   9       53.88       47.02      1.03 o
   0  -5   9       46.03       39.67      1.20 o
   1  -5   9        3.43        2.12      0.75 o
  -3  -4   9       51.01       49.61      1.56 o
  -2  -4   9      265.43      255.13      3.94 o
  -1  -4   9       14.13       13.13      0.87 o
   0  -4   9       54.11       49.31      1.11 o
   1  -4   9      130.02      128.74      3.43 o
   2  -4   9      135.52      123.36      2.94 o
  -3  -3   9       61.14       64.13      1.96 o
  -2  -3   9       20.72       21.34      1.07 o
  -1  -3   9      428.18      400.34      3.32 o
   0  -3   9       72.85       70.21      1.59 o
   1  -3   9       48.60       47.38      1.09 o
   2  -3   9      301.52      276.59      3.96 o
   3  -3   9       54.68       56.77      1.83 o
   4  -3   9      213.10      202.94      3.62 o
  -4  -2   9       46.74       42.63      1.36 o
  -3  -2   9       16.18       14.84      0.93 o
  -2  -2   9       42.85       46.43      1.35 o
  -1  -2   9       28.09       27.96      0.74 o
   0  -2   9       98.01       96.94      1.69 o
   1  -2   9      420.51      393.81      3.16 o
   2  -2   9        3.01        1.24      1.19 o
   3  -2   9      400.50      376.23      4.50 o
   4  -2   9      134.06      138.81      3.01 o
  -4  -1   9       10.27        8.98      0.98 o
  -3  -1   9       61.21       69.17      1.97 o
  -2  -1   9       61.60       64.16      1.90 o
  -1  -1   9        3.35        2.90      0.55 o
   0  -1   9      133.43      124.58      1.85 o
   1  -1   9       61.50       55.14      1.19 o
   2  -1   9       78.32       77.02      2.22 o
   3  -1   9        4.92        6.88      0.81 o
   4  -1   9      222.04      212.90      3.59 o
   5  -1   9       82.71       75.60      2.08 o
  -3   0   9       68.56       77.87      2.03 o
  -2   0   9       76.85       70.44      1.91 o
  -1   0   9       34.22       34.98      0.79 o
   0   0   9      221.74      220.13      3.62 o
   1   0   9       37.15       39.30      0.83 o
   2   0   9       92.29       98.29      2.36 o
   3   0   9      253.81      247.82      3.63 o
   4   0   9       46.13       44.61      1.35 o
   5   0   9       78.39       84.78      2.47 o
  -3   1   9       33.31       33.76      1.23 o
  -2   1   9       21.71       26.75      1.09 o
  -1   1   9      298.80      317.08      3.13 o
   0   1   9       54.22       52.69      1.11 o
   1   1   9       75.62       76.12      1.51 o
   2   1   9      241.83      232.69      3.44 o
   3   1   9      208.60      205.21      3.33 o
   4   1   9       30.97       30.83      1.15 o
   5   1   9      161.12      156.19      3.12 o
  -2   2   9       45.71       48.03      1.43 o
  -1   2   9       11.00       12.07      0.67 o
   0   2   9       20.58       17.47      0.68 o
   1   2   9      194.63      186.60      2.26 o
   2   2   9       97.65      106.15      2.48 o
   3   2   9        3.25        0.04      1.21 o
   4   2   9      447.16      422.74      4.82 o
   5   2   9      162.54      160.68      3.15 o
  -2   3   9       31.37       35.04      1.26 o
  -1   3   9       10.13       12.36      0.70 o
   0   3   9       24.07       25.17      0.74 o
   1   3   9      114.96      111.71      2.27 o
   2   3   9       21.62       24.46      1.04 o
   3   3   9       20.99       22.88      1.02 o
   4   3   9       15.86       14.64      0.97 o
   5   3   9       74.46       74.89      2.06 o
  -1   4   9       10.18       10.80      0.72 o
   0   4   9       82.06       81.02      1.71 o
   1   4   9       17.54       18.52      0.71 o
   2   4   9       68.55       78.26      2.33 o
   3   4   9      122.99      124.62      2.84 o
   4   4   9        9.38        9.93      0.92 o
   5   4   9       47.71       51.78      1.50 o
   1   5   9       58.11       57.22      1.31 o
   2   5   9       86.34       92.50      2.57 o
   3   5   9       82.27       89.13      2.60 o
   4   5   9       28.36       32.58      1.23 o
  -1  -3  10       55.65       49.42      1.08 o
   0  -3  10       35.48       31.06      0.85 o
   1  -3  10       36.31       39.68      0.91 o
  -2  -2  10      162.97      169.47      3.44 o
  -1  -2  10        1.75        1.23      0.87 o
   0  -2  10        7.06        6.79      1.03 o
   1  -2  10       87.49       88.32      1.79 o
   2  -2  10       42.56       42.92      1.28 o
   3  -2  10        1.16       -0.15      1.39 o
  -2  -1  10       22.39       22.71      1.13 o
  -1  -1  10       20.63       16.25      0.72 o
   0  -1  10       12.76       11.48      0.90 o
   1  -1  10       68.20       60.45      1.26 o
   2  -1  10       10.10       11.72      0.95 o
   3  -1  10        9.49        9.87      0.93 o
  -2   0  10        4.47        5.05      0.88 o
  -1   0  10       38.86       38.55      0.88 o
   0   0  10       22.12       23.88      1.55 o
   1   0  10       35.46       33.13      1.34 o
   2   0  10       47.09       49.15      1.40 o
   3   0  10      100.64       96.71      2.58 o
   4   0  10        7.67        7.82      0.93 o
  -1   1  10        1.05       -0.91      0.91 o
   0   1  10       48.51       42.13      0.88 o
   1   1  10       30.42       29.48      0.79 o
   2   1  10       29.91       32.33      1.15 o
   3   1  10       39.49       39.29      1.26 o
   4   1  10        9.44        7.97      0.92 o
   0   2  10        0.71        0.92      0.88 o
   1   2  10        2.62        4.97      0.60 o
   2   2  10      231.64      242.00      3.85 o
   3   2  10       23.07       21.44      1.09 o
   4   2  10       47.85       42.64      1.41 o
   1   3  10       14.87       16.18      0.71 o
   2   3  10        6.83        7.45      0.95 o
   3   3  10      222.51      221.62      3.87 o
 
